# Supplementary material for: New lineages of photobionts in Bolivian lichens expand our knowledge on habitat preferences and distribution of Asterochloris algae
Source: Sci Rep. 2021 Apr 22;11:8701. doi: 10.1038/s41598-021-88110-0 (PMC8062552; doi:10.1038/s41598-021-88110-0)
Supplement: Supplementary file 1 — Supplementary Tables. [file 41598_2021_88110_MOESM1_ESM.xlsx]

## Sheet: Table S1
			Table S1. List of specimens from which photobiont sequences were newly obtained with their ITS rDNA and actin type I locus GenBank accession numbers. All samples were collected in Bolivia and voucher specimens are deposited in herbaria LPB and UGDA.
Voucher	Asterochloris strain	Mycobiont species	Order	Family	Genus	Locality	Locality code	Substrate	Latitude	Longitude	Altitude	Habitat	GenBank Acc. No. of ITS rDNA marker	GenBank Acc. No. of actin type I marker	GenBank Acc, No. of rbcL
Kukwa-14684	Clade StA1	Cladonia andesita Vain.	Lecanorales	Cladoniaceae	Cladonia	La Paz, Bautista Saavedra, Área Natural de Manejo Integrado Nacional APOLOBAMBA, between la Curva and Charazani, 15º08’09”S, 69º02’03”W	La Paz 1	saxicolous,	-15.1358333	-69.03416666666666	3780	upper montane cloud forest 2	MW847807	MW845956	x
Kukwa-14695	Clade Bol 2	Lepraria aff. congesta	Lecanorales	Stereocaulaceae	Lepraria	La Paz, Bautista Saavedra, Área Natural de Manejo Integrado Nacional APOLOBAMBA, between la Curva and Charazani, 15º08’09”S, 69º02’03”W	La Paz 1	on terricolous bryophytes, muscicolous	-15.1358333	-69.03416666666666	3780	upper montane cloud forest 2	MW847808	x	MW847862
Kukwa-14785	Clade MN082	Cladonia ceratophylla (Sw.) Spreng.	Lecanorales	Cladoniaceae	Cladonia	La Paz, Franz Tamayo, Área Natural de Manejo Integrado Nacional APOLOBAMBA, near Rio Pelechuco, below Pelechuco close to new road to Apolo, 14º46’59”S, 69º01’08”W	La Paz 1	saxicolous,	-14.7830556	-69.01888888888888	2750	upper montane cloud forest 1	MW847809	MW845957	MW847863
Kukwa-14827	Clade Bol 7	Stereocaulon alpinum Laurer	Lecanorales	Stereocaulaceae	Stereocaulon	La Paz, Franz Tamayo, Área Natural de Manejo Integrado Nacional APOLOBAMBA, Paso Sánchez, near road Pelechuco-Keara, 14º44’41”S, 69º06’36”W	La Paz 1	saxicolous,	-14.7447222	-69.11	4780	open high Andean vegetation	MW847810	MW845958	MW847864
Kukwa-14827a	Clade Bol 2	Lepraria congesta (Nyl.) Lendemer & B.P. Hodk.	Lecanorales	Stereocaulaceae	Lepraria	La Paz, Franz Tamayo, Área Natural de Manejo Integrado Nacional APOLOBAMBA, Paso Sánchez, near road Pelechuco-Keara, 14º44’41”S, 69º06’36”W	La Paz 1	saxicolous,	-14.7447222	-69.11	4780	open high Andean vegetation	MW847811	x	x
Kukwa-14831	Clade Bol 2	Lepraria congesta (Nyl.) Lendemer & B.P. Hodk.	Lecanorales	Stereocaulaceae	Lepraria	La Paz, Franz Tamayo, Área Natural de Manejo Integrado Nacional APOLOBAMBA, Paso Sánchez, near road Pelechuco-Keara, 14º44’41”S, 69º06’36”W	La Paz 1	terricolous,	-14.7447222	-69.11	4780	open high Andean vegetation	MW847812	x	MW847865
Kukwa-14848a	Clade A6	Lepraria cryptovouauxii Kukwa, Flakus & Guzow-Krzemińska	Lecanorales	Stereocaulaceae	Lepraria	La Paz, Franz Tamayo, Parque Nacional y Área Natural de Manejo Integrado Madidi, road Pelechuco-Keara near the turnoff to Puina	La Paz 2	terricolous,	-14.6897222	-69.13388888888889	4370	open high Andean vegetation	MW847813	MW845959	x
Kukwa-14880a	Clade P2	Cladonia cf. subcariosa	Lecanorales	Cladoniaceae	Cladonia	La Paz, Franz Tamayo, Parque Nacional y Área Natural de Manejo Integrado Madidi, below Keara Bajo	La Paz 2	saxicolous,	-14.6944444	-69.06416666666667	3060	upper montane cloud forest 2	MW847814	x	x
Kukwa-14886	Clade P2	Cladonia calycantha Delise ex Nyl.	Lecanorales	Cladoniaceae	Cladonia	La Paz, Franz Tamayo, Parque Nacional y Área Natural de Manejo Integrado Madidi, below Keara Bajo	La Paz 2	saxicolous,	-14.6944444	-69.06416666666667	3060	upper montane cloud forest 2	MW847815	x	MW847866
Kukwa-14890	Clade A14	Cladonia cf. ramulosa	Lecanorales	Cladoniaceae	Cladonia	La Paz, Franz Tamayo, Parque Nacional y Área Natural de Manejo Integrado Madidi, below Keara Bajo	La Paz 2	saxicolous,	-14.6944444	-69.06416666666667	3060	upper montane cloud forest 2	MW847816	MW845960	MW847867
Kukwa-15030b	Clade StA1	Cladonia confusa f. confusa (R. Sant.) Follmann & Ahti	Lecanorales	Cladoniaceae	Cladonia	Cochabamba, Carrasco, Parque Nacional Carrasco, Meruvia close to Monte Punku, 17º35’06”S, 65º14’54”W	Cochabamba 1	saxicolous,	-17.585	-65.24833333333333	3283	upper montane cloud forest 2	MW847817	x	x
Kukwa-15040	Clade 12	Cladonia chlorophaea (Flörke ex Sommerf.) Spreng	Lecanorales	Cladoniaceae	Cladonia	Cochabamba, Carrasco, Parque Nacional Carrasco, Meruvia close to Monte Punku, 17º35’06”S, 65º14’54”W	Cochabamba 1	epixylic,	-17.585	-65.24833333333333	3283	upper montane cloud forest 2	MW847818	x	x
Kukwa-15044	Clade P2	Cladonia furcata (Huds.) Schrad.	Lecanorales	Cladoniaceae	Cladonia	Cochabamba, Carrasco, Parque Nacional Carrasco, Meruvia close to Monte Punku, 17º35’06”S, 65º14’54”W	Cochabamba 1	terricolous,	-17.585	-65.24833333333333	3283	upper montane cloud forest 2	MW847819	x	MW847868
Kukwa-15135	Clade Bol 3	Cladonia subradiata (Vain.) Sandst.	Lecanorales	Cladoniaceae	Cladonia	Dept. Cochabamba, Prov. Carrasco, Parque Nacional Carrasco, near Rio Ibirisu, close to Sajtarumi, 17º27’09”S, 65º16’29”W, 2059 m,	Cochabamba 1	corticolous,	-17.4525	-65.27472222222222	2059	lower montane cloud forest	MW847820	x	x
Kukwa-15186	Clade Bol 2	Lepraria congesta (Nyl.) Lendemer & B.P. Hodk.	Lecanorales	Stereocaulaceae	Lepraria	Cochabamba, Tiraque, Parque Nacional Carrasco, Cerro Juno, near Antenas, 17º19’27”S, 65º41’39”W	Cochabamba 1	saxicolous,	-17.3241667	-65.69416666666667	4649	open high Andean vegetation	MW847821	x	MW847869
Kukwa-15987	Clade Bol 2	Diploschistes hypoleucus Zahlbr.	Ostropales	Graphidaceae	Diploschistes	Chuquisaca, Zudañez, Cerro Pothulo close to Icla, 19º34’29”S, 64º37’44”W	Chuquisaca 1	terricolous,	-19.5747222	-64.62888888888888	4150	open high Andean vegetation	MW847822	x	x
Kukwa-15988	Clade Bol 2	Diploschistes hypoleucus Zahlbr.	Ostropales	Graphidaceae	Diploschistes	Chuquisaca, Zudañez, Cerro Pothulo close to Icla, 19º34’29”S, 64º37’44”W	Chuquisaca 1	terricolous,	-19.5747222	-64.62888888888888	4150	open high Andean vegetation	MW847823	x	x
Kukwa-16168	Clade MN082	Cladonia aff. ahtii	Lecanorales	Cladoniaceae	Cladonia	Chuquisaca, Zudañez, Área Natural de Manejo Integrado El Palmar, La Cascada bajo de El Palmar	Chuquisaca 2	on bark of palm log,	-18.6897222	-64.90722222222223	2740	upper montane cloud forest 1	MW847824	x	MW847870
Kukwa-16204	Clade Bol 1	Lepraria harrisiana Lendemer	Lecanorales	Stereocaulaceae	Lepraria	Chuquisaca, Zudañez, Área Natural de Manejo Integrado El Palmar, La Cascada bajo de El Palmar	Chuquisaca 2	corticolous,	-18.6897222	-64.90722222222223	2740	upper montane cloud forest 1	MW847825	MW845961	MW847871
Kukwa-16205	Clade 9	Cladonia granulosa (Vain.) Ahti	Lecanorales	Cladoniaceae	Cladonia	Chuquisaca, Zudañez, Área Natural de Manejo Integrado El Palmar, La Cascada bajo de El Palmar	Chuquisaca 2	corticolous,	-18.6897222	-64.90722222222223	2740	upper montane cloud forest 1	MW847826	x	MW847872
Kukwa-16553	Clade Bol 5	Cladonia furcata (Huds.) Schrad.	Lecanorales	Cladoniaceae	Cladonia	Tarija, Aniceto Arce, Reserva Nacional de Flora y Fauna Tariquía, between la Cumbre and camamento los Alisos	Tarija 1	saxicolous,	-22.0438889	-64.59638888888888	2460	upper montane cloud forest 1	MW847827	x	MW847873
Kukwa-16584	Clade Bol 1	Lepraria impossibilis Sipman	Lecanorales	Stereocaulaceae	Lepraria	Dept. Tarija, Prov. Aniceto Arce, Reserva Nacional de Flora y Fauna Tariquía, campamento los Alisos, 22º01’18.9”S, 64º34’22.5”W, elev. 1900,	Tarija 1	corticolous,	-22.0219167	-64.57291666666666	1900	lower montane cloud forest	MW847828	x	x
Kukwa-16586	Clade Bol 3	Diploschistes cf. cinereocesius	Ostropales	Graphidaceae	Diploschistes	Tarija, Aniceto Arce, Reserva Nacional de Flora y Fauna Tariquía, close to campamento los Alisos 22º01’25”S, 64º34’06”W	Tarija 1	on wood, epixylic	-22.0236111	-64.56833333333333	1900	lower montane cloud forest	MW847829	x	MW847874
Kukwa-16621	Clade StA1	Cladonia confusa f. confusa (R. Sant.) Follmann & Ahti	Lecanorales	Cladoniaceae	Cladonia	Tarija, Aniceto Arce, Reserva Nacional de Flora y Fauna Tariquía, close to la Cumbre between Padcaya and campamento los Alisos, 22º00’00”S, 64º36’29”W	Tarija 1	terricolous,	-22	-64.60805555555555	3158	upper montane cloud forest 2	MW847830	MW845962	MW847875
Kukwa-16828	Clade Bol 1	Lepraria impossibilis Sipman	Lecanorales	Stereocaulaceae	Lepraria	Tarija, Burnet O'Connor, la Cumbre close to Entrerios, old road between Entrerios and Tarija	Tarija 2	corticolous,	-21.4633333	-64.2233333	1943	lower montane cloud forest	MW847831	MW845963	x
Kukwa-16829	Clade A14	Lepraria cf. cryptovouauxii	Lecanorales	Stereocaulaceae	Lepraria	Tarija, Burnet O'Connor, la Cumbre close to Entrerios, old road between Entrerios and Tarija	Tarija 2	on wood,	-21.4633333	-64.22333333333333	1943	lower montane cloud forest	MW847832	x	MW847876
Kukwa-16831	Clade Bol 1	Lepraria impossibilis Sipman	Lecanorales	Stereocaulaceae	Lepraria	Tarija, Burnet O'Connor, la Cumbre close to Entrerios, old road between Entrerios and Tarija	Tarija 2	corticolous,	-21.4633333	-64.22333333333333	1943	lower montane cloud forest	MW847833	x	x
Kukwa-16858	Clade Bol 1	Lepraria impossibilis Sipman	Lecanorales	Stereocaulaceae	Lepraria	Tarija, Burnet O'Connor, close to los Pinos, old road between Entrerios and Tarija	Tarija 2	corticolous,	-21.4138889	-64.30916666666667	2149	upper montane cloud forest 1	MW847834	MW845964	MW847877
Kukwa-16907	Clade A14	Lepraria pallida Sipman	Lecanorales	Stereocaulaceae	Lepraria	Dept. Chuquisaca, Prov. Zudañez, Área Natural de Manejo Integrado El Palmar, sendero El Palmar, exposition SE, 18º41’28”S, 64º54’32”W, 2600-2876 m,	Chuquisaca 2	saxicolous,	-18.6911111	-64.9088888888889	2600	upper montane cloud forest 1	MW847835	MW845965	MW847878
Kukwa-16907a	Clade Bol 9	Lepraria impossibilis Sipman	Lecanorales	Stereocaulaceae	Lepraria	Dept. Chuquisaca, Prov. Zudañez, Área Natural de Manejo Integrado El Palmar, sendero El Palmar, exposition SE, 18º41’28”S, 64º54’32”W, 2600-2876 m,	Chuquisaca 2	saxicolous,	-18.6911111	-64.9088888888889	2600	upper montane cloud forest 1	MW847836	x	MW847879
Kukwa-16909	Clade MN082	Cladonia aff. ahtii	Lecanorales	Cladoniaceae	Cladonia	Dept. Chuquisaca, Prov. Zudañez, Área Natural de Manejo Integrado El Palmar, sendero El Palmar, exposition SE, 18º41’28”S, 64º54’32”W, 2600-2876 m,	Chuquisaca 2	on palm,	-18.6911111	-64.9088888888889	2600	upper montane cloud forest 1	MW847837	x	MW847880
Kukwa-16911	Clade P2	Cladia aggregata (Sw.) Nyl.	Lecanorales	Cladoniaceae	Cladia	Dept. Chuquisaca, Prov. Zudañez, Área Natural de Manejo Integrado El Palmar, sendero El Palmar, exposition SE, 18º41’28”S, 64º54’32”W, 2600-2876 m,	Chuquisaca 2	on epigeic bryophytes, muscicolous	-18.6911111	-64.9088888888889	2600	upper montane cloud forest 1	MW847838	x	MW847881
Kukwa-16915b	Clade MN082	Lepraria sipmaniana (Kümmerl. & Leuckert) Kukwa	Lecanorales	Stereocaulaceae	Lepraria	Dept. Tarija, Prov. Aniceto Arce, close to Cidras, 22º11’32”S, 64º31’12”W, 980 m,	Tarija 1	corticolous,	-22.1922222	-64.52	980	lower montane cloud forest	MW847839	x	x
Kukwa-16941	Clade MN082	Lepraria sipmaniana (Kümmerl. & Leuckert) Kukwa	Lecanorales	Stereocaulaceae	Lepraria	Dept. Tarija, Prov. Burnet O'Connor, close to Soledad, old road between Entrerios and Chuquiaca, 21º39’45”S, 64º07’22”W, 1750 m,	Tarija 2	corticolous,	-21.6625	-64.12277777777777	1750	lower montane cloud forest	MW847840	x	x
Kukwa-18069	Asterochloris friedlii Skaloud & Peksa	Lepraria achariana Flakus & Kukwa	Lecanorales	Stereocaulaceae	Lepraria	Dept. Cochabamba, Prov. Carrasco, Parque Nacional Carrasco, Meruvia, 17º34’43”S, 65º15'19"W, elev. 3120 m,	Cochabamba 1	corticolous,	-17.5786111	-65.25527777777778	3120	upper montane cloud forest 2	MW847841	x	MW847882
Kukwa-18470	Clade MN082	Cladonia ceratophylla (Sw.) Spreng.	Lecanorales	Cladoniaceae	Cladonia	Dept. Santa Cruz, Prov. Manuel María Caballero, near Siberia, 17º50’38"S, 64º42'20"W, elev. 2635 m,	Santa Cruz 1	corticolous,	-17.8438889	-64.70555555555556	2635	upper montane cloud forest 1	MW847842	MW845966	MW847883
Kukwa-19459	Asterochloris friedlii Skaloud & Peksa	Lepraria finkii (B.de Lesd.) R.C.Harris	Lecanorales	Stereocaulaceae	Lepraria	Dept. Santa Cruz, Prov. Comarapa, Parque Nacional y Área Natural de Manejo Integrado Amboró, Remate, 17°51'39”S, 64°21'15”W, elev. 2270 m,	Santa Cruz 1	corticolous,	-17.8608333	-64.35416666666666	2270	upper montane cloud forest 1	MW847843	x	MW847884
Kukwa-19468	Clade L54	Lepraria aff. hodkinsoniana	Lecanorales	Stereocaulaceae	Lepraria	Dept. Santa Cruz, Prov. Comarapa, Parque Nacional y Área Natural de Manejo Integrado Amboró, Remate, 17°51'39”S, 64°21'15”W, elev. 2270 m,	Santa Cruz 1	corticolous,	-17.8608333	-64.35416666666666	2270	upper montane cloud forest 1	MW847844	MW845967	MW847885
Kukwa-19499	Clade Bol 6	Lepraria impossibilis Sipman	Lecanorales	Stereocaulaceae	Lepraria	Dept. Santa Cruz, Prov. Comarapa, Parque Nacional y Área Natural de Manejo Integrado Amboró, Remate, 17°51'39”S, 64°21'15”W, elev. 2270 m,	Santa Cruz 1	corticolous,	-17.8608333	-64.35416666666666	2270	upper montane cloud forest 1	MW847845	MW845968	MW847886
UGDA-L-18552	Vulcanochloris canariensis Vancurová, Peksa, Nemcová & Skaloud	Stereocaulon pityryzans Nyl.	Lecanorales	Stereocaulaceae	Stereocaulon	Dep. Santa Cruz, Prov. Andrez Ibenez, Parque Nacional Amboro, on the road to San Mateo de Toresilla village, old road between Cochabamba and Comarapa, 17_49'10''S, 64_38'45''W	-	saxicolous,	-17.8194444	-64.64583333333334	2950	upper montane cloud forest 2	MW847846	x	x
UGDA-L-18555	Clade Bol 4	Stereocaulon microcarpum Müll.Arg.	Lecanorales	Stereocaulaceae	Stereocaulon	Dep. La Paz, Prov. Larecja, near Consata village 15_20'46''S, 68_29'16''W	La Paz 3	saxicolous,	-15.3461111	-68.48777777777778	1240	lower montane cloud forest	MW847847	x	x
UGDA-L-18556	Clade Bol 8	Lepraria achariana Flakus & Kukwa	Lecanorales	Stereocaulaceae	Lepraria	Dept. Santa Cruz, Prov. Manuel María Caballero, near Siberia, Monte Empalme, 17º50’05"S, 64º42'09"W, elev. 2445 m,	Santa Cruz 1	corticolous,	-17.8347222	-64.7025	2445	upper montane cloud forest 1	MW847848	x	x
UGDA-L-18566	Asterochloris mediterranea E.Barreno, S.Chiva, P.Moya & P.Škaloud	Stereocaulon pachycephalum Vain.	Lecanorales	Stereocaulaceae	Stereocaulon	Dep. La Paz, Prov. Nor Yungas, near Pongo village, near the road between Coroico and La Paz 16_19'28''S, 67_57'21''W	La Paz 4	saxicolous	-16.3244444	-67.95583333333333	3820	upper montane cloud forest 2	MW847849	x	x
UGDA-L-18613	Clade P2	Stereocaulon myriocarpum Th.Fr.	Lecanorales	Stereocaulaceae	Stereocaulon	Dep. La Paz, Prov.Murillo, Valle del Zongo 16_11'54''S, 68_07'33''W	La Paz 4	terricolous,	-16.1983333	-68.12583333333333	3860	upper montane cloud forest 2	MW847850	x	MW847887
UGDA-L-18961	Asterochloris mediterranea E.Barreno, S.Chiva, P.Moya & P.Škaloud	Cladonia calycantha Delise ex Nyl.	Lecanorales	Cladoniaceae	Cladonia	Dep. La Paz, Prov. Saavedra, 196kkm on the road from Apolo to Charazani villages, 15km from Charazani, 15_11'02''S, 68_53'43''W	La Paz 3	terricolous,	-15.1838889	-68.89527777777778	2560	upper montane cloud forest 1	MW847851	x	x
UGDA-L-18963	Clade StA5	Cladonia pocillum (Ach.) O.J.Rich.	Lecanorales	Cladoniaceae	Cladonia	Dep. La Paz, Prov. Camacho, 15_25'53''S, 69_05'07''W	La Paz 5	terricolous,	-15.4313889	-69.08527777777778	4250	open high Andean vegetation	MW847852	x	x
UGDA-L-18987	Clade P2	Cladonia melanopoda Ahti	Lecanorales	Cladoniaceae	Cladonia	dept. La Paz, Nor Yungas, near Pongo village	La Paz 4	terricolous,	-16.3077778	-67.95583333333333	3820	upper montane cloud forest 2	MW847853	x	x
UGDA-L-18992	Clade StA1	Cladonia isabellina Vain.	Lecanorales	Cladoniaceae	Cladonia	Dep. La Paz, Prov Nor Yungas, near Chuspipata village, on the road between Coroico and La Paz, 16_19'28''S, 67_57'21''W	La Paz 4	terricolous,	-16.3244444	-67.95583333333333	3820	upper montane cloud forest 2	MW847854	x	x
UGDA-L-18999	Clade S1	Cladonia didyma (Fée) Vain.	Lecanorales	Cladoniaceae	Cladonia	Dep. La Paz, Prov Nor Yungas, Parque National y Area Natural de Manejo Intergrado Cotapata, by Sillu Tincara pre-Columbian riute, 16_17'22''S, 67_53'29''W	La Paz 2	terricolous,	-16.2894444	-67.8913888888889	3520	upper montane cloud forest 2	MW847855	x	MW847888
UGDA-L-19004	Clade P2	Cladonia didyma (Fée) Vain.	Lecanorales	Cladoniaceae	Cladonia	Dep. La Paz,	La Paz 4	saxicolous	-16.1280556	-68.09861111111111	2450	upper montane cloud forest 1	MW847856	x	x
UGDA-L-19009	Clade 9	Cladonia arcuata Ahti	Lecanorales	Cladoniaceae	Cladonia	Dep. Santa Cruz, Prov. Florida, Parque Nacional Amboro, above la Yungas village 18_03'30''S, 63_54'36''W	Santa Cruz 2	terricolous,	-18.0583333	-63.91	2330	upper montane cloud forest 1	MW847857	x	x
UGDA-L-19015	Clade 9	Cladonia dactylota Tuck.	Lecanorales	Cladoniaceae	Cladonia	Dep. Santa Cruz, Prov. Andrez Ibenez, Parque Nacional Amboro, on the road to San Mateo de Toresilla village, old road between Cochabamba and Comarapa, 17_48'11''S, 64_39'28''W	Santa Cruz 1	terricolous,	-17.8030556	-64.65777777777778	2250	upper montane cloud forest 1	MW847858	x	MW847889
UGDA-L-19021	Clade P2	Cladonia arbuscula subsp. boliviana	Lecanorales	Cladoniaceae	Cladonia	Dept. Santa Cruz 17_49'10''S, 64_38'45''W	Santa Cruz 1	terricolous,	-17.8194444	-64.64583333333334	2950	upper montane cloud forest 2	MW847859	x	MW847890
UGDA-L-25173	Clade S1	Stereocaulon tomentosum Th.Fr.	Lecanorales	Stereocaulaceae	Stereocaulon	Dep. Santa Cruz 17_50'15''S, 64_42'36''W	Santa Cruz 1	saxicolous	-17.8375	-64.71000000000001	2700	upper montane cloud forest 1	MW847860	MW845969	x
UGDA-L-25175	Asterochloris mediterranea E.Barreno, S.Chiva, P.Moya & P.Škaloud	Stereocaulon tomentosum Th.Fr.	Lecanorales	Stereocaulaceae	Stereocaulon	Dep. Cochabamba, Prov. Carrasco, PN Carrasco, Koricaza, 17_33'21''S, 65_16'29''W	Cochabamba 1	terricolous	-17.5558333	-65.27472222222222	2950	upper montane cloud forest 2	MW847861	x	x

## Sheet: Table S2
sequence name	actin accession number	algal ITS accession number	rbcL accession number	Asterochloris species/lineage	Mycobiont species	locality	substrate	latitude	longitude	altitude	Locality code	Habitat
2015KGIC037A	MT073203	MT036569	MT090153	Asterochloris stereocaulonicola Kim, Kim & Shin	Stereocaulon alpinum Laurer	King George Island	NA	−62.131230	−58.458890	0	-	-
2015KGIC037B	MT073205	MT036571	MT090155	Asterochloris stereocaulonicola Kim, Kim & Shin	Stereocaulon alpinum Laurer	Antarctica, King George Island	NA	−62.131230	−58.458890	0	-	-
2015KGIC037D	MT073204	MT036570	MT090154	Asterochloris stereocaulonicola Kim, Kim & Shin	Stereocaulon alpinum Laurer	King George Island	NA	−62.131230	−58.458890	0	-	-
2015KGS006A	MT073200	MT036566	MT090150	Asterochloris pseudoirregularis Kim, Kim & Shin	Cladonia sp.	King George Island	NA	−62.131490	−58.459550	0	-	-
2015KGS010C	MT073199	MT036565	MT090149	Asterochloris pseudoirregularis Kim, Kim & Shin	Cladonia gracilis (L.) Willd.	King George Island	NA	−62.131490	−58.459550	0	-	-
2015KGS049A	MT073207	MT036573	MT090157	Asterochloris antarctica Kim, Kim & Shin	Cladonia sp.	Antarctica, King George Island	NA	−62.135100	−58.467100	0	-	-
2015KGS063A	MT073208	MT036574	MT090158	Asterochloris antarctica Kim, Kim & Shin	Cladonia sp.	Antarctica, King George Island	NA	−62.135100	−58.467100	0	-	-
2015KGS064C	MT073201	MT036567	MT090151	Asterochloris pseudoirregularis Kim, Kim & Shin	Cladonia sp.	King George Island	NA	−62.131490	−58.459550	0	-	-
2015KGS085A	MT073209	MT036575	MT090159	Asterochloris antarctica Kim, Kim & Shin	Cladonia sp.	Antarctica, King George Island	NA	−62.135100	−58.467100	0	-	-
2016KGIC018A	MT073210	MT036576	MT090160	Asterochloris antarctica Kim, Kim & Shin	Cladonia sp.	Antarctica, King George Island	NA	−62.135100	−58.467100	0	-	-
2016KGIC019A	MT073202	MT036568	MT090152	Asterochloris pseudoirregularis Kim, Kim & Shin	Cladonia sp.	King George Island	NA	−62.131490	−58.459550	0	-	-
AM906021/Peksa 235	AM906021	AM905995	KP318699	Asterochloris friedlii Skaloud & Peksa	Lepraria caesioalba (B.de Lesd.) J.R.Laundon	Slovakia, Slovenské Rudohorie Mts, Klenovský Vepor Mt.	muscicolous	48.691	19.764	998	-	-
AM906030/ ccap519 5b	AM906030	AM906001	AJ969632	Asterochloris italiana (Archibald) Skaloud & Peksa	Xanthoria parietina (L.) Beltr.	Italy	NA	NA	NA	NA	-	-
Bayerova 3401	AM906045	AM900492	KP318698	Asterochloris woessiae Skaloud & Peksa	Lepraria borealis Loht. & Tønsberg	Bulgaria, Stara planina Mts	saxicolous	42.653028	24.8065	494	-	-
DQ229891/ Talbot 101	DQ229891	DQ229887		Clade 12	Stereocaulon paschale Th.Fr.	USA, Alaska, Riverside	terricolous	63.161183	-142.114083	511	-	-
DQ229892/ Nelsen 3950	DQ229892	DQ229878		Asterochloris lobophora Skaloud & Peksa	Lepraria finkii (B.de Lesd.) R.C.Harris	USA, Wisconsin, Patterson Hemlocks State Natural Area, Minocqua	corticolous	45.897558	-89.9625	485	-	-
DQ229893/ Talbot 400	DQ229893	DQ229882		Clade StA4	Stereocaulon paschale Th.Fr.	USA, Alaska, Aleutians East	muscicolous	54.90003	-159.2666	49	-	-
DQ229895	DQ229895	DQ229883		Clade P2	Pilophorus cf. cereolus	San José, Costa Rica	NA	9.864167	-84.026686	1542	-	-
DQ229898/ Nelsen 3974	DQ229898	DQ229877		Asterochloris friedlii Skaloud & Peksa	Lepraria finkii (B.de Lesd.) R.C.Harris	USA, Wisconsin, Ridgeway Township	corticolous	42.98942	-90.009868	349	-	-
EU008696	EU008696	EU008663		Asterochloris friedlii Skaloud & Peksa	Lepraria caesioalba (B.de Lesd.) J.R.Laundon	USA	NA	NA	NA	NA	-	-
EU008706	EU008706	EU008677		Asterochloris friedlii Skaloud & Peksa	Lepraria lobificans Nyl.	USA	NA	NA	NA	NA	-	-
EU008710	EU008710	EU008681		clade A6	Lepraria nigrocincta Diederich, Sérus. & Aptroot	Costa Rica	NA	NA	NA	NA	-	-
EU008711	EU008711	EU008684		Clade L54	Lepraria sp.	Costa Rica, Cartago	terricolous	9.716609	-83.849965	2071	-	-
EU008714	EU008714	EU008687		clade A6	Lepraria sp.	Costa Rica	NA	NA	NA	NA	-	-
KGIC033B 2015	MT073198	MT036564	MT090148	Asterochloris pseudoirregularis Kim, Kim & Shin	Cladonia sp.	King George Island	NA	−62.131490	−58.459550	0	-	-
KGS007A	KX051239	KX051235	MT135227	Asterochloris sejongensis Kim & Shin	Cladonia pyxidata (L.) Hoffm.	King George Island, Antarctica	terricolous	-62.2167833	-58.76133333333333	0	-	-
KGS064B	KX051240	KX051236	MT135228	Asterochloris sejongensis Kim & Shin	Cladonia pyxidata (L.) Hoffm.	King George Island, Antarctica	terricolous	-62.2167833	-58.76133333333333	0	-	-
KP257351/ c19	KP257351	KP257384		Asterochloris mediterranea E.Barreno, S.Chiva, P.Moya & P.Škaloud	Cladonia convoluta var. foliacea (Lam.) Vain.	Spain, Villena, Alicante	saxicolous	38.6572222	-0.9369444	518	-	-
KP318678	KP318678	FN556033		Clade A6	Lepraria crassissima (Hue) Lettau	Czech Republic	saxicolous	NA	NA	NA	-	-
KP318679/ Peksa 866	KP318679	FN556044		Asterochloris lobophora Skaloud & Peksa	Lepraria borealis Loht. & Tønsberg	Czech Republic, Šumava Mts	muscicolous	49.107	13.584	850	-	-
L60	EU008715	EU008690		Clade URa14	Lepraria sp.	China, Yunnan	corticolous	24.998611	101.432819	2058	-	-
Nelsen 2181b	DQ229896	DQ229884		Clade S1	Stereocaulon sp.	Costa Rica, San José	NA	9.864167	-84.026686	1542	-	-
Peksa 183	AM906031	AM906002	KP318696	Asterochloris leprarii Skaloud & Peksa	Lepraria neglecta (Nyl.) Erichsen	Czech Republic, Šumava Mts	saxicolous	49.034	13.475	1058	-	-
Peksa 860	FN556048	FN556035		Asterochloris stereocaulonicola Kim, Kim & Shin	Lepraria alpina (B.de Lesd.) Tretiach & Baruffo	Spain, Somiedo Mts, St. Maria del Puerto	saxicolous	43.02851	-6.235686	1450	-	-
Peksa 186	AM906017	AM905992	KP318700	Asterochloris echinata Skaloud & Peksa	Lepraria rigidula (B.de Lesd.) Tønsberg	Czech Republic, Lužické hory Mts, Klíč Mt.	muscicolous	50.787	14.571	398	-	-
Peksa 236	AM906023	AM905997	KP318697	Asterochloris gaertneri Skaloud & Peksa	Lepraria rigidula (B.de Lesd.) Tønsberg	Czech Republic, Králický Sněžník Mts	corticolous	50.193	16.856	1146	-	-
Peksa 495	KP318681	KP318676		Clade A4	Diploschistes muscorum (Scop.) R.Sant.	Czech Republic, Lužické hory Mts.	saxicolous	50.805485	14.858081	383	-	-
Peksa 498	AM906026	AM905998		Asterochloris glomerata (Warén) Skaloud & Peksa	Diploschistes muscorum (Scop.) R.Sant.	Czech Republic, Lužické hory Mts, Studenec Mt.	saxicolous	50.831	14.45	401	-	-
Peksa 551	FM955671	FM955667		Asterochloris echinata Skaloud & Peksa	Lepraria caesioalba (B.de Lesd.) J.R.Laundon	Czech Republic, Lužické hory Mts, Klíč Mt.	muscicolous	50.788743	14.569291	398	-	-
Peksa 787	FM955675	FM945380		Clade 8	Cladonia rei Schaer.	Slovakia, Volovské vrchy	terricolous	8.856804	20.924723	500	-	-
Peksa 796	FM955674	FM945358		Clade 8	Cladonia fimbriata (L.) Fr.	Slovakia, Nízké Tatry Mts,	terricolous	48.808947	19.134917	780	-	-
Peksa 873	FN556051	FN556042		Clade A11	Lepraria caesioalba (B.de Lesd.) J.R.Laundon	USA, California, Mt. Tamalpais State Park, Pantoll	saxicolous	37.906541	-122.60934	460	-	-
Peksa 900	FM955673	FM955669		Asterochloris gaertneri Skaloud & Peksa	Lepraria rigidula (B.de Lesd.) Tønsberg	Czech Republic, Šumava Mts, Svojše	corticolous	49.0370561	13.5399211	850	-	-
Peksa 921	FM955677	FM945378		Clade 12	Cladonia rei Schaer.	Czech Republic, East Bohemia, Chvaletice	terricolous	50.0363411	15.44485	250	-	-
Řídká I6	MH382117	HE803029		Clade I1	Cladonia rangiferina (L.) Weber	India	terricolous	30.220544	80.22085	2553	-	-
Řídká IH1	UNPUBLISHED	HE803048		Clade 9	Cladonia praetermissa A.W.Archer	India	terricolous	22.7135833	81.74619444444444	1665	-	-
Řídká IH14	UNPUBLISHED	HE803039		Clade 9	Cladonia coniocraea (Flk.) Sandst.	Nepal:Mahakali zone	terricolous	29.3023611	80.59241666666667	1800	-	-
Řídká IH20	KP318682	HE803038		Clade 9	Cladonia scabriuscula (Delise) Leight.	India	saxicolous	17.921556	73.673167	1410	-	-
Řídká IH23	MH382118	HE803036		Clade I2	Cladonia furcata (Huds.) Schrad.	India	terricolous	11.395944	76.726833	2607	-	-
Řídká IH31	MH382119	HE803033		Clade I1	Cladonia corymbescens Nyl.	India	terricolous	29.970917	80.65547	2743	-	-
SAG 26.81	AM906042	AM900490	KP318702	Asterochloris phycobiontica E.Tschermak-Woess	Anzina carneonivea (Anzi) Scheid.	Italy, Trento, Madonna di Campiglio	NA	46.231886	10.829	1777	-	-
Talbot KIS 1873	DQ229897	DQ229886		Clade S3	Stereocaulon saxatile H.Magn.	USA, Alaska, Kiska Island,	NA	51.978383	177.53985	138	-	-
Talbot 281	DQ229888	DQ229885		Asterochloris pseudoirregularis Kim, Kim & Shin	Stereocaulon vesuvianum Pers.	USA, Alaska, Sviechnikof	saxicolous	52.05913	-173.398884	112	-	-
UTEX 1714	AM906019	AM905993	AJ969629	Asterochloris excentrica (Archibald) Skaloud & Peksa	Stereocaulon dactylophyllum Flörke	USA, Stowe, Vermont	saxicolous	44.475278	-72.702221	265	-	-
UTEX 895	AM906024	AF345382		Asterochloris glomerata (Warén) Skaloud & Peksa	Stereocaulon evolutoides (H.Magn.) Frey	USA, Princeton, Wachusett Mt.	saxicolous	42.488979	-71.887019	387	-	-
UTEX 902	AM906041	AM906012	AJ969630	Asterochloris magna (Archibald) Skaloud & Peksa	Pilophorus aciculare (Ach.) Th.Fr.	USA, Olympic National Park, Washington	NA	47.971407	-123.490524	1405	-	-
UTEX 911	AM906018	AF345440		Asterochloris erici (Ahmadjian) Skaloud & Peksa	Cladonia cristatella Tuck.	USA, Whitinsville, Massachusetts	NA	42.105512	-71.666335	98	-	-
Vančurová A10	MH382121	MH415217		Asterochloris italiana (Archibald) Skaloud & Peksa	Stereocaulon alpinum Laurer	Argentina, Tierra del Fuego	terricolous	-54.835598	-68.484391	14	-	-
Vančurová A11	MH382122	MH415218		Asterochloris stereocaulonicola Kim, Kim & Shin	Stereocaulon cf. vesuvianum	Argentina, Tierra del Fuego	muscicolous	-54.783333	-68.383333	750	-	-
Vančurová A337	MH382127	MH415238		Asterochloris woessiae Skaloud & Peksa	Stereocaulon azoreum Nyl.	Portugal, Madeira	saxicolous	32.75315	-17.0263	671	-	-
Vančurová A504	MH415056	MH415296		Clade A14	Stereocaulon cf. obesum	Panama	saxicolous	8.8176944	-82.5943611	1773	-	-
Vančurová DS3.1	MH382136	MH415307		Asterochloris lobophora Skaloud & Peksa	Stereocaulon sp.	Russia, Eastern Siberia	terricolous	57.98387	127.06477	586	-	-
Vančurová O10	MH382144	MH415374		Clade 12	Stereocaulon sp.	Mexico, Oaxaca	NA	20.624466	-100.355976	1945	-	-
Vančurová A1	MH382120	MH415216		Clade StA6	Stereocaulon cf. alpinum	Argentina, Santa Cruz	terricolous	-49.266667	-72.983333	990	-	-
Vancurova A105	-	KR952331		Vulcanochloris symbiotica Vancurová, Peksa, Nemcová & Skaloud	Stereocaulon vesuvianum Pers.	Spain: Canary Islands, La Palma	saxicolous	28.598806	-17.893389	405	-	-
Vančurová A13	MH382123	MH415219		Clade StA7	Stereocaulon cf. vesuvianum	Argentina, Tierra del Fuego	terricolous	-54.835598	-68.484391	14	-	-
Vančurová A319	MH382126	MH415229		Clade StA8	Stereocaulon myriocarpum Th.Fr.	Costa Rica, PN Chirripó	NA	9.4503278	-83.5122194	3042	-	-
Vančurová A378	MH382129	MH415257		Asterochloris antarctica Kim, Kim & Shin	Stereocaulon alpinum Laurer	iceland, Southern Peninsula	saxicolous	63.81887	-22.68194	20	-	-
Vančurová A392	MH382131	MH415269		Asterochloris antarctica Kim, Kim & Shin	Stereocaulon saxatile H.Magn.	iceland,	saxicolous	63.91209	-17.71864	43	-	-
Vančurová A496	MH382132	MH415287		Clade StA8	Stereocaulon myriocarpum Th.Fr.	Venezuela, Pico Bolívar	saxicolous	8.475131	-71.057945	3209	-	-
Vancurova A72	-	KR952321		Vulcanochloris symbiotica Vancurová, Peksa, Nemcová & Skaloud	Stereocaulon vesuvianum Pers.	Spain: Canary Islands, La Palma	saxicolous	28.4855	-17.849917	236	-	-
Vancurova A73	-	KR952322		Vulcanochloris symbiotica Vancurová, Peksa, Nemcová & Skaloud	Stereocaulon vesuvianum Pers.	Spain: Canary Islands, La Palma	saxicolous	28.4855	-17.849917	236	-	-
Vancurova A74	-	KR952323		Vulcanochloris symbiotica Vancurová, Peksa, Nemcová & Skaloud	Stereocaulon vesuvianum Pers.	Spain: Canary Islands, La Palma	saxicolous	28.487167	-17.849139	236	-	-
Vancurova A75	-	KR952324		Vulcanochloris symbiotica Vancurová, Peksa, Nemcová & Skaloud	Stereocaulon vesuvianum Pers.	Spain: Canary Islands, La Palma	saxicolous	28.486511	-17.849786	236	-	-
Vancurova A77	-	KR952325		Vulcanochloris symbiotica Vancurová, Peksa, Nemcová & Skaloud	Stereocaulon vesuvianum Pers.	Spain: Canary Islands, La Palma	saxicolous	28.477694	-17.850361	236	-	-
Vancurova A78	-	KR952326		Vulcanochloris symbiotica Vancurová, Peksa, Nemcová & Skaloud	Stereocaulon vesuvianum Pers.	Spain: Canary Islands, La Palma	saxicolous	28.474722	-17.851028	236	-	-
Vancurova A80	-	KR952327		Vulcanochloris symbiotica Vancurová, Peksa, Nemcová & Skaloud	Stereocaulon vesuvianum Pers.	Spain: Canary Islands, La Palma	saxicolous	28.464139	-17.845333	236	-	-
Vancurova A97	-	KR952328		Vulcanochloris symbiotica Vancurová, Peksa, Nemcová & Skaloud	Stereocaulon vesuvianum Pers.	Spain: Canary Islands, La Palma	saxicolous	28.653167	-17.851194	875	-	-
Vancurova A98	-	KR952329		Vulcanochloris canariensis Vancurová, Peksa, Nemcová & Skaloud	Stereocaulon vesuvianum Pers.	Spain: Canary Islands, La Palma	saxicolous	28.6528	-17.8512	875	-	-
Vančurová L1074	MH382137	MH415329		Clade StA4	Stereocaulon sp.	Alaska	terricolous	60.574207	-149.572659	406	-	-
Vancurova L1616	-	KR952317		Vulcanochloris symbiotica Vancurová, Peksa, Nemcová & Skaloud	Stereocaulon vesuvianum Pers.	Spain: Canary Islands, La Palma	saxicolous	28.481944	-17.849444	236	-	-
Vancurova L1617	-	KR952318		Vulcanochloris symbiotica Vancurová, Peksa, Nemcová & Skaloud	Stereocaulon vesuvianum Pers.	Spain: Canary Islands, La Palma	saxicolous	28.604722	-17.895389	405	-	-
Vancurova L1618	-	KR952319		Vulcanochloris symbiotica Vancurová, Peksa, Nemcová & Skaloud	Stereocaulon vesuvianum Pers.	Spain: Canary Islands, La Palma	saxicolous	28.481389	-17.845556	236	-	-
Vancurova L1620	-	KR952320		Vulcanochloris canariensis Vancurová, Peksa, Nemcová & Skaloud	Stereocaulon vesuvianum Pers.	Spain: Canary Islands, La Palma	saxicolous	28.473056	-17.847222	236	-	-
Vančurová L958	MH382141	MH415366		Clade StA5	Stereocaulon alpinum Laurer	Austria, Tyrol	terricolous	47.047778	12.690278	2941	-	-
Vančurová O76	MH382149	MH415428		Clade StA1	Stereocaulon vesuvianum Pers.	Denmark, Faroe Islands	NA	62.3270111	-6.4870639	143	-	-
VancurovaA104	-	KR952330		Vulcanochloris guanchorum Vancurová, Peksa, Nemcová & Skaloud	Stereocaulon vesuvianum Pers.	Spain: Canary Islands, La Palma	saxicolous	28.604722	-17.895389	405	-	-
Vančurová A359	MH382128	MH415252		Asterochloris woessiae Skaloud & Peksa	Stereocaulon azoreum Nyl.	Portugal, Madeira	saxicolous	32.758983	-16.93945	1250	-	-
Vančurová O98	MH382150	MH415438		Clade StA3	Cladonia macrophylla (Schaer.) Stenh.	Denmark, Faroe Islands	NA	62.0196944	-6.8256111	0	-	-
Řídká T8	-	MH415212		Clade StA3	Stereocaulon vesuvianum Pers.	Tanzania, Mt. Kilimanjaro	saxicolous	-3.06127	37.31287	4430	-	-
Řídká T20	-	MH415210		Asterochloris sp.	Stereocaulon vesuvianum Pers.	Tanzania, Mt. Kilimanjaro	saxicolous	-3.06127	37.31287	4430	-	-
Peksa 166	AM906037	AM906008		Asterochloris lobophora Skaloud & Peksa	Lepraria caesioalba (B.de Lesd.) J.R.Laundon	Czech Republic, Šumava Mts., Kašperk Mt.	saxicolous	49.16598	13.564892	746	-	-
Vančurová O50	MH382146	MH415414		Clade StA5	Stereocaulon cf. alpinum	Canada	terricolous	49.693841	-125.364318	1168	-	-
Vančurová O70	MH382147	MH415422		Asterochloris aff. italiana	Stereocaulon azoreum Nyl.	Portugal, Madeira	terricolous	32.816195	-17.190006	900	-	-
Vančurová A14	MH382124	MH415220		Asterochloris sp.	Stereocaulon sp.	Argentina, Neuquén, PN	terricolous	-39.566667	-71.433333	1062	-	-
Vančurová KO25.2	-	MH415313		Asterochloris mediterranea E.Barreno, S.Chiva, P.Moya & P.Škaloud	Stereocaulon vesuvianum Pers.	Spain, Canary Islands	terricolous	28.761944	-17.876111	1850	-	-
Vančurová A3	MH382125	MH415226		Asterochloris stereocaulonicola Kim, Kim & Shin	Stereocaulon vesuvianum Pers.	Argentina, Santa Cruz	saxicolous	-49.266667	-72.983333	990	-	-
Peksa 1011	MH382116	MH415203		Asterochloris stereocaulonicola Kim, Kim & Shin	Stereocaulon nanodes Tuck.	Slovakia, Nízké Tatry Mts, Špania dolina	saxicolous	48.808947	19.134917	860	-	-
Vančurová A386	MH415264	MH382130		Asterochloris stereocaulonicola Kim, Kim & Shin	Stereocaulon cf. alpinum	Iceland	terricolous	64.12108	-19.78241	238	-	-
Vančurová A498	MH415288	MH382133		Clade StA8	Stereocaulon myriocarpum Th.Fr.	Venezuela, Pico Bolívar	NA	8.525631	-71.026659	3876	-	-
Vančurová A502	MH415294	MH382134		Clade StA8	Stereocaulon myriocarpum Th.Fr.	Venezuela, Pico Bolívar	saxicolous	8.54806	-71.024835	4308	-	-
Hammer 7000	-	AF345437		Clade StA7	Cladia aggregata (Sw.) Nyl.	Australia	NA	NA	NA	NA	-	-
Peksa 870	FN556043	FN556052		Clade A11	Lepraria sp.	USA, California, Sierra Nevada Mts	saxicolous	36.545429	-118.766128	13	-	-
Vančurová L988	MH415367	MH382142		Asterochloris pseudoirregularis Kim, Kim & Shin	Stereocaulon paschale Th.Fr.	USA, Alaska	terricolous	63.295365	-149.189554	732	-	-
Vančurová L992	MH415370	MH382143		Asterochloris irregularis (Hildreth & Ahmadjian) Skaloud & Peksa	Stereocaulon vesuvianum Pers.	Austria, Styria	saxicolous	47.084722	14.547222	1883	-	-
Nomore 375	-	AF345442		Asterochloris erici (Ahmadjian) Skaloud & Peksa	Stereocaulon dactylophyllum Flörke	Canada, Nova Scotia, Harmony Mills	saxicolous	44.415606	-65.088607	116	-	-
Vančurová O75	MH382148	MH415427		Asterochloris glomerata (Warén) Skaloud & Peksa	Stereocaulon pileatum Ach.	Portugal, Madeira	saxicolous	32.816195	-17.190006	900	-	-
UTEX 894	-	FJ626732	AJ969633	Asterochloris glomerata (Warén) Skaloud & Peksa	Stereocaulon evolutoides (H.Magn.) Frey	USA, Princeton, Wachusett Mt.	saxicolous	42.488979	-71.887019	387	-	-
UTEX 1712	AM906025	AF345406	AJ969634	Asterochloris glomerata (Warén) Skaloud & Peksa	Cladonia squamosa Rabenh.	USA, Massachusetts	NA	NA	NA	NA	-	-
Peksa 999	AM906028	AM905999	KP318701	Asterochloris glomerata (Warén) Skaloud & Peksa	Stereocaulon pileatum Ach.	Czech Republic, České Švýcarsko NP	sandstone	50.883931	14.281506	356	-	-
UTEX 910	-	AF345439	AJ969631	Asterochloris erici (Ahmadjian) Skaloud & Peksa	Cladonia cristatella Tuck.	USA: Whitinsville, MA	NA	42.105512	-71.666335	98	-	-
UTEX 2236	AM906027	AF345411		Asterochloris irregularis (Hildreth & Ahmadjian) Skaloud & Peksa	Stereocaulon sp.	Iceland: Langa River	NA	NA	NA	NA	-	-
Kotelko 885	-	FJ756792		Asterochloris sp. Kotelko 885	Cladonia pocillum (Ach.) O.J.Rich.	NA	NA	NA	NA	NA	-	-
Oksanen 505	-	AF345429		Clade 8	Cladonia furcata (Huds.) Schrad.	USA: Virginia/Maryland	NA	NA	NA	NA	-	-
Steinova CL383	-	KT989905	-	Clade StA4	Cladonia coccifera (L.) Willd.	Czech Republic: Krkonose Mts.	NA	NA	NA	NA	-	-
MN082	-	AF345415	-	MN082	Cladonia didyma (Fée) Vain.	USA: Alabama	NA	NA	NA	NA	-	-
Armaleo s.n.	-	-	JN573844	Asterochloris irregularis (Hildreth & Ahmadjian) Skaloud & Peksa	Cladonia grayi	NA	NA	NA	NA	NA	-	-
Pino-Bodas CL271	MW073675	MW043616	MW073579	Clade 9	Cladonia confusa R.Sant.	Bolivia, Santa Cruz, Flakus & Plata 22689 (H)	NA	-17.8194444	-64.64583	2946	Santa Cruz 1	upper montane cloud forest 2
Pino-Bodas CL281	MW073679	MW043621	-	Clade 9	Cladonia compressa Ahti & Flakus	Bolivia, Dept. La Paz, Prov. Nor Yungas, Flakus & Plata 21554 (H)	NA	-16.22	-67.84361	2186	La Paz 4	upper montane cloud forest 1
Pino-Bodas CL808	MW073740	MW043687	MW073590	MN082	Cladonia subradiata (Vain.) Sandst.	Portugal, Azores, Faial island, Ribeirinha, Alto da Pedreira, Pino-Bodas (H)	NA	NA	NA	NA	-	-
Pino-Bodas CL118	MW073614	MW043531		Clade S1	Cladonia dactylota Tuck.	Bolivia, Santa Cruz, Wilk 2983 (H)	NA	-17.82	-64.674	2852	Santa Cruz 1	upper montane cloud forest 1
Pino-Bodas CL79	-	MW043683		CL79	Cladonia didyma s. lat. (Fée) Vain.	Indonesia, Papua, Miettinen 11620,6 (H)	NA	NA	NA	NA	-	-
Pino-Bodac CL822	MW073742	MW043695		Clade StA3	Cladonia intermediella Vain.	Tanzania, Kilimajaro, E Araujo (H)	NA	NA	NA	NA	-	-
Pino-Bodas CL100	MW073607	MW043515		CL100	Cladonia confusa R.Sant.	South Africa, Väre 19690 (H)	NA	NA	NA	NA	-	-
Pino-Bodas CL799	-	MW043685		Asterochloris mediterranea E.Barreno, S.Chiva, P.Moya & P.Škaloud	Cladonia foliacea (Huds.) Willd.	Azores Islands, Pico island, between Casi do Mourato and Porto do Cachoro, Pino-Bodas (H)	NA	NA	NA	NA	-	-
Pino-Bodas CL266	MW073673	MW043614		Clade StA1	Cladonia leprocephala Ahti & S.Stenroos	Bolivia, La Paz, Prov. Nor Yungas, Flakus & Rodriguez 16920 (H)	NA	-16.2758333	-67.883	3429	La Paz 4	upper montane cloud forest 2
Pino-Bodas CL125		MW043534		Clade 12	Cladonia bacilliformis (Nyl.) Glück	Russia, Caucasus, Daghestan, Urbanavichus 911170 (H)	NA	NA	NA	NA	-	-
Pino-Bodas CL811		MW043689		Asterochloris mediterranea E.Barreno, S.Chiva, P.Moya & P.Škaloud	Cladonia foliacea (Huds.) Willd.	Portugal, Azores, Faial island, Horta, Pino-Bodas (H)	NA	NA	NA	NA	-	-
Pino-Bodas SP3		MW043710		Asterochloris mediterranea E.Barreno, S.Chiva, P.Moya & P.Škaloud	Cladonia corsicana (Rondon & Vězda) Pino-Bodas, Burgaz & M.P.Martín	Portugal, Algarve, Burgaz (MACB 101073)	NA	NA	NA	NA	-	-
Pino-Bodas CL288		MW043623		Clade StA1	Cladonia melanopoda Ahti	Bolivia, Santa Cruz, San Mateo de Toresilla, Flakus & Plata 22705 (H)	NA	-17.8194444	-64.64583	2950	Santa Cruz 1	upper montane cloud forest 2
Pino-Bodas CL140		MW043546		Clade 9	Cladonia subradiata (Vain.) Sandst.	USA, Florida, Lake Co. , Rosentreter 16478 (H)	NA	NA	NA	NA	-	-
Pino-Bodas CL273		MW043617		Clade 9	Cladonia calycantha Delise ex Nyl.	Bolivia, Santa Cruz, Flakus & Plata 21564 (H)	NA	-16.2222222	-67.84361	2186	La Paz 4	upper montane cloud forest 1
Pino-Bodas CL188		MW043566		MN082	Cladonia ceratophylla (Sw.) Spreng.	France, Reunion, Schumm & Frahm 15283 (H)	NA	NA	NA	NA	-	-
Pino-Bodas CL176		MW043562		MN082	Cladonia didyma (Fée) Vain.	USA, Hawaii, Schumm & Frahm 16886 (H)	NA	NA	NA	NA	-	-
Pino-Bodas CL166		MW043556		OTU14 by Pino-Bodas and Stenroos 2020	Cladonia corymbescens Nyl.	New Caledonia, Christenhusz 6169d (H)	NA	NA	NA	NA	-	-
Pino-Bodas CL171		MW043558		OTU14 by Pino-Bodas and Stenroos 2020	Cladonia confusa R.Sant.	New Caledonia, Christenhusz 6167 (H)	NA	NA	NA	NA	-	-
Pino-Bodas CL353		MW043659		Clade S1	Cladonia arcuata Ahti	Costa Rica, Clerc & Rojas PC2013/179 (H)	NA	NA	NA	NA	-	-
Pino-Bodas CL183		MW043564		CL183	Cladonia rappii s. lat. A.Evans	Australia, Western Australia, Schumm & Stocker 15647 (H)	NA	NA	NA	NA	-	-
Pino-Bodas CL345		MW043654		CL345	Cladonia ramulosa s. lat. (With.) J.R.Laundon	Denmark, Bornholm, Hansen (H)	NA	NA	NA	NA	-	-
Pino-Bodas CL133		MW043540		Clade 8	Cladonia santensis Tuck.	USA, New Jersey, Camden Co., Lendemer 15466 (H)	NA	NA	NA	NA	-	-
Pino-Bodas 3CONIST		MW043500		Clade 8	Cladonia conista Robbins ex A.Evans	USA, New Jersey, Gloucester county, Lendemer et al. (H)	NA	NA	NA	NA	-	-
Pino-Bodas CL8		MW043686		CL8	Cladonia pyxidata (L.) Hoffm.	New Zealand, South Island, Otago, Mount Aspiring National Park, Stenroos 5922 (H)	NA	NA	NA	NA	-	-
Pino-Bodas 2CONIST		MW043497		Clade 8	Cladonia conista Robbins ex A.Evans	USA, Connecticut, Litchfield county, Lendemer et al. (H)	NA	NA	NA	NA	-	-
Pino-Bodas 1CONIST		MW043493		Clade 8	Cladonia conista Robbins ex A.Evans	Russia, Kursk region, BuBel, Zolotuchin (H)	NA	NA	NA	NA	-	-
Pino-Bodas 13HUMIL		MW043490		Clade 8	Cladonia conista Robbins ex A.Evans	Finland, Laatokan Karjala, Parikkala (H)	NA	NA	NA	NA	-	-
Pino-Bodas 2REI		MW043499		Asterochloris lobophora Skaloud & Peksa	Cladonia rei Schaer.	Canada, Ontario, Wetmore 88088 (S L58841)	NA	NA	NA	NA	-	-
Pino-Bodas 4REI		MW043505		Asterochloris lobophora Skaloud & Peksa	Cladonia rei Schaer.	Norway, Oslo, Bekkelagshogda, Tonsberg (BG L86605)	NA	NA	NA	NA	-	-
Pino-Bodas CL249		MW043604		CL249	Cladonia scotteri Ahti & E.S.Hansen	Russia, Sakha Republic, Verkhoyansk District, Ahti et al. 64772 (H)	NA	NA	NA	NA	-	-
Pino-Bodas CL190		MW043568		CL190	Cladonia pachyclados (Vain.) Ahti	France, Reunion, Schumm & Frahm 15038 (H)	NA	NA	NA	NA	-	-
Řídká IH26	-	HE803037	-	Clade I2	Cladonia furcata (Huds.) Schrad.	India	terricolous	31.7047778	77.27072222222222	3078	-	-
Pino-Bodas CL265	-	MW043613	-	Clade S1	Cladonia meridensis Ahti & S.Stenroos	Bolivia, Santa Cruz, San Mateo de Toresilla, Flakus & Plata 22691 (H)	NA	-17.8194444	-64.64583	2946	Santa Cruz 1	upper montane cloud forest 2
Pino-Bodas CL274	-	MW043618	-	Clade P2	Cladonia kriegeri (Ahti & S.Stenroos) Ahti & DePriest	Bolivia, Santa Cruz, San Mateo de Toresilla, Flakus & Plata 22921 (H)	NA	-17.3194444	-64.6458	2946	Santa Cruz 3	upper montane cloud forest 2
Pino-Bodas CL275	-	MW043619	-	Clade 9	Cladonia vescula Ahti, Kukwa & Flakus	Bolivia, La Paz, Prov. Larecaja, Flakus & Plata 20543 (H)	NA	-15.3461111	-68.48778	1678	La Paz 3	lower montane cloud forest
Pino-Bodas CL279	-	MW043620	-	Clade P2	Cladonia calycantha Delise ex Nyl.	Bolivia, Titilaya, Flakus & Plata 20358 (H)	NA	-15.6652778	-68.71416	2773	La Paz 7	upper montane cloud forest 1
Pino-Bodas CL282	-	MW043622	-	Clade StA1	Cladonia isabellina Vain.	Bolivia, Cochamba, Flakus & Plata 21705 (H)	NA	-16.3244444	-67.95583	3820	La Paz 4	upper montane cloud forest 2
Pino-Bodas CL289A	-	MW043624	-	Clade StA1	Cladonia leprocephala Ahti & S.Stenroos	Bolivia, La Paz, Prov. Camacho, Flakus & Rodriguez 17725 (H)	NA	-15.4111111	-69.07332	4283	La Paz 5	open high Andean vegetation
Pino-Bodas CL289B	-	MW043625	-	Clade StA1	Cladonia leprocephala Ahti & S.Stenroos	Bolivia, La Paz, Prov. Camacho, Flakus & Rodriguez 17725 (H)	NA	-15.4111111	-69.07332	4283	La Paz 5	open high Andean vegetation
Pino-Bodas CL290	-	MW043627	-	Clade S1	Cladonia diversa Asperges ex S.Stenroos	Bolivia, Santa Cruz, Flakus & Plata 22707 (H)	NA	-17.8194444	-64.64583	2946	Santa Cruz 1	upper montane cloud forest 2
Pino-Bodas CL293	-	MW043628	-	Clade 9	Cladonia granulosa (Vain.) Ahti	Bolivia, La Paz, near Chuspipata, Flakus & Plata 21586 (H)	NA	-16.2858333	-67.85	3228	La Paz 4	upper montane cloud forest 2
Pino-Bodas CL296	-	MW043630	-	Clade P2	Cladonia subsquamosa (Nyl. ex Leight.) Th.Fr.	Bolivia, La Paz, near Charazani, Flakus & Plata 20894 (H)	NA	-15.1775	-68.9433	2237	La Paz 1	upper montane cloud forest 1
Pino-Bodas CL321	-	MW043644	-	Clade P2	Cladonia mexicana Vain.	Bolivia, La Paz, Kukwa 9393 (H)	NA	-16.3244444	-67.95583	3820	La Paz 4	upper montane cloud forest 2
Pino-Bodas CL294	-	MW043629	-	Clade 8	Cladonia pocillum s. lat. (Ach.) O.J.Rich.	Bolivia, La Paz, Flakus & Plata 21181 (H)	NA	-15.25	-69.0475	4545	La Paz 1	open high Andean vegetation
Pino-Bodas CL317	-	MW043641	-	Clade StA1	Cladonia cartilaginea Müll.Arg.	Bolivia, La Paz, Kukwa 8493 (H)	NA	-15.6263889	-68.6891667	3545	La Paz 7	upper montane cloud forest 2
Pino-Bodas CL318	-	MW043642	-	Clade 9	Cladonia solida Vain.	Bolivia, Santa Cruz, San Mateo de Toresilla, Kukwa 9998 (H)	NA	-17.8030556	-64.657	2250	Santa Cruz 1	upper montane cloud forest 1
Pino-Bodas CL320	-	MW043643	-	Clade S1	Cladonia microscypha Ahti & S.Stenroos	Bolivia, La Paz, PNANMIC, Kukwa 9473 (H)	NA	-16.2894444	-67.89138	3520	La Paz 4	upper montane cloud forest 2
Pino-Bodas CL324	-	MW043645	-	Clade 9	Cladonia farinophylla Ahti	Bolivia, La Paz, Prov. Bautista Saavedra, Kukwa 8804 (H)	NA	-15.1516667	-68.506	835	La Paz 1	lower montane cloud forest
Pino-BodasCL310	-	MW043637	-	Clade 9	Cladonia pityrophylla Nyl.	Bolivia, La Paz, Prov. Larecaja, near Consata, Kukwa 8598 (H)	NA	-15.3461111	-68.4877	1240	La Paz 3	lower montane cloud forest
-	-	AF345424	-	Asterochloris italiana (Archibald) Skaloud & Peksa	Cladonia scabriuscula (Delise) Leight.	Australia	NA	NA	NA	NA	-	-
-	-	AY842277	-	?	Cladonia crinita (Delise ex Pers.) Ahti	Brazil: Monasterio do Caraca, Minas Gerais	terricolous	-20.083	-43.48334	992	-	-
-	-	AY842278	-	?	Cladonia fissidens Ahti & Marcelli	Brazil: Monasterio do Caraca, Minas Gerais	terricolous	-20.083	-43.48334	992	-	-
-	-	JN990658	-	?	Cladonia didyma (Fée) Vain.	NA	terricolous	NA	NA	NA	-	-
-	-	JN990660	-	Clade 9	Cladonia didyma (Fée) Vain.	Brazil, Parque Estadual do Acarai, restinga	terricolous	NA	NA	NA	-	-
-	-	KJ690277	-	Asterochloris irregularis (Hildreth & Ahmadjian) Skaloud & Peksa	Cladonia pleurota (Flörke) Schaer.	Canada	saxicolous	54.00	-101.00	257	-	-
-	-	KJ690281	-	Asterochloris irregularis (Hildreth & Ahmadjian) Skaloud & Peksa	Stereocaulon paschale Th.Fr.	Canada	terricolous	54.00	-101.00	257	-	-
-	-	KJ690285	-	Asterochloris irregularis (Hildreth & Ahmadjian) Skaloud & Peksa	Cladonia pleurota (Flörke) Schaer.	Canada	saxicolous	54.00	-101.00	257	-	-
-	-	KJ690289	-	Asterochloris irregularis (Hildreth & Ahmadjian) Skaloud & Peksa	Stereocaulon paschale Th.Fr.	Canada	terricolous	54.00	-101.00	257	-	-
-	-	KP314498	-	Asterochloris magna (Archibald) Skaloud & Peksa	Cladonia pocillum (Ach.) O.J.Rich.	Svalbard	saxicolous	78.92	11.93	24	-	-
-	-	KP314501	-	Asterochloris magna (Archibald) Skaloud & Peksa	Cladonia pocillum (Ach.) O.J.Rich.	Svalbard	saxicolous	78.92	11.93	24	-	-
-	-	KP314523	-	Asterochloris magna (Archibald) Skaloud & Peksa	Cladonia pocillum (Ach.) O.J.Rich.	Svalbard	saxicolous	78.92	11.93	24	-	-
-	-	KP314558	-	Asterochloris magna (Archibald) Skaloud & Peksa	Cladonia pocillum (Ach.) O.J.Rich.	Svalbard	saxicolous	78.92	11.93	24	-	-
-	-	KP314581	-	Asterochloris magna (Archibald) Skaloud & Peksa	Cladonia pocillum (Ach.) O.J.Rich.	Svalbard	saxicolous	78.92	11.93	24	-	-
-	-	KP314582	-	Asterochloris magna (Archibald) Skaloud & Peksa	Cladonia pocillum (Ach.) O.J.Rich.	Svalbard	saxicolous	78.92	11.93	24	-	-
-	-	KP314595	-	Asterochloris magna (Archibald) Skaloud & Peksa	Cladonia pocillum (Ach.) O.J.Rich.	Svalbard	saxicolous	78.92	11.93	24	-	-
-	-	KP314604	-	Asterochloris magna (Archibald) Skaloud & Peksa	Cladonia pocillum (Ach.) O.J.Rich.	Svalbard	saxicolous	78.92	11.93	24	-	-
-	-	KP314635	-	Asterochloris magna (Archibald) Skaloud & Peksa	Cladonia pocillum (Ach.) O.J.Rich.	Svalbard	saxicolous	78.92	11.93	24	-	-
-	-	KP314648	-	Asterochloris magna (Archibald) Skaloud & Peksa	Cladonia pocillum (Ach.) O.J.Rich.	Svalbard	saxicolous	78.92	11.93	24	-	-
-	-	KP314665	-	Asterochloris magna (Archibald) Skaloud & Peksa	Cladonia pocillum (Ach.) O.J.Rich.	Svalbard	saxicolous	78.92	11.93	24	-	-
-	-	KJ690281	-	?	Stereocaulon paschale Th.Fr.	Canada	terricolous	54.00	-101.00	257	-	-
-	-	KJ690289	-	?	Stereocaulon paschale Th.Fr.	Canada	terricolous	54.00	-101.00	257	-	-
-	-	FN556040	-	Clade A11	Lepraria caesioalba (B.de Lesd.) J.R.Laundon	USA, California	NA	NA	NA	900	-	-
-	-	FN556041	-	Clade A11	Lepraria caesioalba (B.de Lesd.) J.R.Laundon	USA, California	NA	NA	NA	1000	-	-
-	-	FN556039	-	Clade A11	Lepraria borealis Loht. & Tønsberg	USA, California	NA	NA	NA	2000	-	-
-	-	KF907669	-	Clade A19	Psora decipiens (Hedw.) Hoffm.	Germany: Ruine Homburg	NA	50.0167	9.8	295	-	-
-	-	FN556030	-	Clade A4	Lepraria caesioalba (B.de Lesd.) J.R.Laundon	Czech Republic	NA	NA	NA	250	-	-
-	-	FN556031	-	Clade A4	Lepraria rigidula (B.de Lesd.) Tønsberg	Czech Republic, Brdy Mts, Hřebenec Nature Reserve	corticolous	49.5812481	13.7651575	730	-	-
-	-	FN556032	-	Clade A4	Lepraria rigidula (B.de Lesd.) Tønsberg	Czech Republic	NA	NA	NA	790	-	-
-	-	EU008710	-	Clade A6	Lepraria nigrocincta Diederich, Sérus. & Aptroot	Costa Rica	NA	NA	NA	NA	-	-
-	-	KP318678	-	Clade A6	Lepraria crassissima (Hue) Lettau	Czech Republic	saxicolous	NA	NA	NA	-	-
-	-	FN556036	-	Asterochloris stereocaulonicola Kim, Kim & Shin	Lepraria caesioalba (B.de Lesd.) J.R.Laundon	Czech Republic	NA	NA	NA	450	-	-
-	-	FJ406576	-	Asterochloris stereocaulonicola Kim, Kim & Shin	Lepraria borealis Loht. & Tønsberg	Antarctica: Alexander Island, Coal Nunatak	terricolous	-72.05	-68.51666666666667	467	-	-
-	-	FJ406577	-	Asterochloris stereocaulonicola Kim, Kim & Shin	Ochrolechia frigida (Sw.) Lynge	Antarctica: Alexander Island, Coal Nunatak	terricolous	-72.05	-68.51666666666667	467	-	-
-	-	KX120198	-	Asterochloris stereocaulonicola Kim, Kim & Shin	Porpidia navarina U. Rupr. & Türk	Chile: Tierra del Fuego, Isla Navarino, Cerro Bandera	saxicolous	-54.97	-67.64	620	-	-
-	-	MH415274	-	Asterochloris stereocaulonicola Kim, Kim & Shin	Stereocaulon vesuvianum Pers.	Italy, Sicily	saxicolous	37.84069	15.08844	659	-	-
-	-	MH415223	-	Asterochloris stereocaulonicola Kim, Kim & Shin	Stereocaulon cf. alpinum	Argentina, Santa Cruz	terricolous	-49.266667	-72.983333	990	-	-
-	-	MH415290	-	Asterochloris stereocaulonicola Kim, Kim & Shin	Stereocaulon vesuvianum Pers.	Argentina, Santa Cruz, PN los Glaciares	terricolous	-49.316667	-72.983333	1098	-	-
-	-	MH415303	-	Asterochloris stereocaulonicola Kim, Kim & Shin	Stereocaulon sp.	Argentina, Santa Cruz, PN los Glaciares	terricolous	-49.316667	-72.983333	1098	-	-
-	-	FJ426298	-	Asterochloris stereocaulonicola Kim, Kim & Shin	Ochrolechia frigida (Sw.) Lynge	NA	NA	NA	NA	NA	-	-
-	-	FJ426299	-	Asterochloris stereocaulonicola Kim, Kim & Shin	Lepraria borealis Loht. & Tønsberg	NA	NA	NA	NA	NA	-	-
-	-	KT989922	-	Asterochloris stereocaulonicola Kim, Kim & Shin	Cladonia coccifera (L.) Willd.	Czech Republic: Krkonose Mts.	NA	NA	NA	NA	-	-
-	-	MH415378	-	Asterochloris pseudoirregularis Kim, Kim & Shin	Stereocaulon arcticum Lynge	Denmark, Faroe Islands		62.3173611	-7.1034444	0	-	-
-	-	KP314531	-	Asterochloris pseudoirregularis Kim, Kim & Shin	Cladonia borealis S.Stenroos	Svalbard	saxicolous	78.92	11.93	24	-	-
-	-	KP314537	-	Asterochloris pseudoirregularis Kim, Kim & Shin	Lecidea sp.	Svalbard	saxicolous	78.92	11.93	24	-	-
-	-	KP314538	-	Asterochloris pseudoirregularis Kim, Kim & Shin	Cladonia borealis S.Stenroos	Svalbard	saxicolous	78.92	11.93	24	-	-
-	-	KP314541	-	Asterochloris pseudoirregularis Kim, Kim & Shin	Cladonia borealis S.Stenroos	Svalbard	saxicolous	78.92	11.93	24	-	-
-	-	KP314544	-	Asterochloris pseudoirregularis Kim, Kim & Shin	Cladonia borealis S.Stenroos	Svalbard	saxicolous	78.92	11.93	24	-	-
-	-	KP314578	-	Asterochloris pseudoirregularis Kim, Kim & Shin	Cladonia borealis S.Stenroos	Svalbard	saxicolous	78.92	11.93	24	-	-
-	-	KP314584	-	Asterochloris pseudoirregularis Kim, Kim & Shin	Cladonia borealis S.Stenroos	Svalbard	saxicolous	78.92	11.93	24	-	-
-	-	KP314585	-	Asterochloris pseudoirregularis Kim, Kim & Shin	Cladonia mitis Sandst.	Svalbard	saxicolous	78.92	11.93	24	-	-
-	-	KP314590	-	Asterochloris pseudoirregularis Kim, Kim & Shin	Cladonia borealis S.Stenroos	Svalbard	saxicolous	78.92	11.93	24	-	-
-	-	KP314593	-	Asterochloris pseudoirregularis Kim, Kim & Shin	Cladonia mitis Sandst.	Svalbard	saxicolous	78.92	11.93	24	-	-
-	-	KP314600	-	Asterochloris pseudoirregularis Kim, Kim & Shin	Cladonia borealis S.Stenroos	Svalbard	saxicolous	78.92	11.93	24	-	-
-	-	KP314649	-	Asterochloris pseudoirregularis Kim, Kim & Shin	Cladonia mitis Sandst.	Svalbard	saxicolous	78.92	11.93	24	-	-
-	-	KP314657	-	Asterochloris pseudoirregularis Kim, Kim & Shin	Cladonia mitis Sandst.	Svalbard	saxicolous	78.92	11.93	24	-	-
-	-	KP314659	-	Asterochloris pseudoirregularis Kim, Kim & Shin	Cladonia borealis S.Stenroos	Svalbard	saxicolous	78.92	11.93	24	-	-
-	-	KP314664	-	Asterochloris pseudoirregularis Kim, Kim & Shin	Cladonia borealis S.Stenroos	Svalbard	saxicolous	78.92	11.93	24	-	-
-	-	KP314685	-	Asterochloris pseudoirregularis Kim, Kim & Shin	Lecidea sp.	Svalbard	saxicolous	78.92	11.93	24	-	-
-	-	KP314686	-	Asterochloris pseudoirregularis Kim, Kim & Shin	Lecidea sp.	Svalbard	saxicolous	78.92	11.93	24	-	-
-	-	KP314536	-	Asterochloris pseudoirregularis Kim, Kim & Shin	Stereocaulon vesuvianum Pers.	Svalbard	saxicolous	78.92	11.93	24	-	-
-	-	KP314583	-	Asterochloris pseudoirregularis Kim, Kim & Shin	Stereocaulon botryosum Ach.	Svalbard	saxicolous	78.92	11.93	24	-	-
-	-	KP314586	-	Asterochloris pseudoirregularis Kim, Kim & Shin	Stereocaulon botryosum Ach.	Svalbard	saxicolous	78.92	11.93	24	-	-
-	-	AY622825	-	Asterochloris pseudoirregularis Kim, Kim & Shin	Cladonia gracilis (L.) Willd.	Canada	saxicolous	53.94052847486395	-101.18853759765625	271	-	-
-	-	AY622834	-	Asterochloris pseudoirregularis Kim, Kim & Shin	Cladonia rangiferina (L.) Weber	Canada	saxicolous	53.94052847486395	-101.18853759765625	271	-	-
-	-	MH415263	-	Asterochloris pseudoirregularis Kim, Kim & Shin	Stereocaulon arcticum Lynge	iceland,	saxicolous	64.21289	-19.2558	410	-	-
-	-	FM945376	-	Asterochloris pseudoirregularis Kim, Kim & Shin	Cladonia rangiferina (L.) Weber	Czech Republic: Harmanec	saxicolous	48.8166667	19.5	500	-	-
-	-	MH415323.	-	Asterochloris pseudoirregularis Kim, Kim & Shin	Stereocaulon tomentosum/ sasakii	Alaska	terricolous	60.270019	-149.4295	650	-	-
-	-	MH415409	-	Asterochloris pseudoirregularis Kim, Kim & Shin	Stereocaulon alpinum Laurer	Canada	terricolous	50.494722	-116.053889	972	-	-
-	-	MH415407	-	Asterochloris pseudoirregularis Kim, Kim & Shin	Stereocaulon pileatum Ach.	Austria	saxicolous	47.441389	14.411389	1891	-	-
-	-	MH415408	-	Asterochloris pseudoirregularis Kim, Kim & Shin	Stereocaulon cf. alpinum	Austria	saxicolous	47.441389	14.411389	1891	-	-
-	-	AF345413	-	Asterochloris pseudoirregularis Kim, Kim & Shin	Cladonia bellidiflora	Norway	NA	NA	NA	NA	-	-
-	-	KT989936	-	Asterochloris pseudoirregularis Kim, Kim & Shin	Cladonia coccifera (L.) Willd.	Norway: Rondane NP	NA	NA	NA	NA	-	-
-	-	KT989937	-	Asterochloris pseudoirregularis Kim, Kim & Shin	Cladonia pleurota (Flörke) Schaer.	Montenegro: Prokletije	NA	NA	NA	NA	-	-
-	-	KT989938	-	Asterochloris pseudoirregularis Kim, Kim & Shin	Cladonia pleurota (Flörke) Schaer.	Austria: Hochrindl	NA	NA	NA	NA	-	-
-	-	KT989939	-	Asterochloris pseudoirregularis Kim, Kim & Shin	Cladonia pleurota (Flörke) Schaer.	Norway: Rondane	NA	NA	NA	NA	-	-
-	-	KT989940	-	Asterochloris pseudoirregularis Kim, Kim & Shin	Cladonia deformis (L.) Hoffm.	Spain	NA	NA	NA	NA	-	-
-	-	MH415391	-	Asterochloris aff. italiana	Stereocaulon dactylophyllum Flörke	Sweden, Värnamo	saxicolous	57.2495833	13.9591111	200	-	-
-	-	FM945349	-	Asterochloris aff. italiana	Cladonia humilis (With.) J.R.Laundon	Czech Republic, East Bohemia, Chvaletice	terricolous	50.0363411	15.44485	250	-	-
-	-	MH415255	-	Asterochloris aff. italiana	Stereocaulon sp.	Portugal, Madeira	saxicolous	32.7294667	-16.8853	1175	-	-
-	-	KT989908	-	Asterochloris aff. italiana	Cladonia coccifera (L.) Willd.	Czech Republic: Novohradske hory Mts.	NA	NA	NA	NA	-	-
-	-	KT989909	-	Asterochloris aff. italiana	Cladonia coccifera (L.) Willd.	Czech Republic: Kasperske hory Mts.	NA	NA	NA	NA	-	-
-	-	KT989910	-	Asterochloris aff. italiana	Cladonia coccifera (L.) Willd.	Czech Republic: Ceskosaske Svycarsko	NA	NA	NA	NA	-	-
-	-	KT989911	-	Asterochloris aff. italiana	Cladonia coccifera (L.) Willd.	Austria	NA	NA	NA	NA	-	-
-	-	KT989912	-	Asterochloris aff. italiana	Cladonia diversa Asperges ex S.Stenroos	Germany: Oberlausitzer Heide	NA	NA	NA	NA	-	-
-	-	KT989913	-	Asterochloris aff. italiana	Cladonia diversa Asperges ex S.Stenroos	Spain: Asturias	NA	NA	NA	NA	-	-
-	-	KT989914	-	Asterochloris aff. italiana	Cladonia coccifera (L.) Willd.	Czech Republic: Jizerske hory Mts.	NA	NA	NA	NA	-	-
-	-	FN556027	-	Asterochloris echinata Skaloud & Peksa	Lepraria caesioalba (B.de Lesd.) J.R.Laundon	Slovakia	saxicolous	NA	NA	1690	-	-
-	-	FN556026	-	Asterochloris echinata Skaloud & Peksa	Lepraria alpina (B.de Lesd.) Tretiach & Baruffo	Spain	saxicolous	NA	NA	1700	-	-
-	-	FN556028	-	Asterochloris echinata Skaloud & Peksa	Lepraria caesioalba (B.de Lesd.) J.R.Laundon	Spain	saxicolous	NA	NA	1700	-	-
-	-	FN556029	-	Asterochloris echinata Skaloud & Peksa	Lepraria granulata Slav.-Bay.	Bulgaria	saxicolous	NA	NA	2410	-	-
-	-	KP318671	-	Asterochloris echinata Skaloud & Peksa	Cladonia diversa Asperges ex S.Stenroos	Portugal: Beira Alta	NA	NA	NA	NA	-	-
-	-	KP314492	-	Asterochloris erici (Ahmadjian) Skaloud & Peksa	Cladonia pocillum (Ach.) O.J.Rich.	Svalbard	saxicolous	78.92	11.93	24	-	-
-	-	KP314503	-	Asterochloris erici (Ahmadjian) Skaloud & Peksa	Cladonia pocillum (Ach.) O.J.Rich.	Svalbard	saxicolous	78.92	11.93	24	-	-
-	-	KP314598	-	Asterochloris erici (Ahmadjian) Skaloud & Peksa	Cladonia pocillum (Ach.) O.J.Rich.	Svalbard	saxicolous	78.92	11.93	24	-	-
-	-	KP314633	-	Asterochloris erici (Ahmadjian) Skaloud & Peksa	Cladonia pocillum (Ach.) O.J.Rich.	Svalbard	saxicolous	78.92	11.93	24	-	-
-	-	AF345441	-	Asterochloris erici (Ahmadjian) Skaloud & Peksa	Cladonia cristatella Tuck.	USA: Worcester, MA	corticolous	NA	NA	NA	-	-
-	-	AF345433	-	Asterochloris excentrica (Archibald) Skaloud & Peksa	Stereocaulon dactylophyllum Flörke	USA: Mt. Mansfield, Stowe, VT	NA	NA	NA	NA	-	-
-	-	FN556034	-	Asterochloris friedlii Skaloud & Peksa	Lepraria rigidula (B.de Lesd.) Tønsberg	Czech Republic	corticolous	NA	NA	850	-	-
-	-	AM905994	-	Asterochloris friedlii Skaloud & Peksa	Lepraria cf. caesioalba	Slovakia:Slovenske Rudohorie Mts., Lubietovsky		48.691	19.764	998	-	-
-	-	EU008659	-	Asterochloris friedlii Skaloud & Peksa	Lepraria atrotomentosa Orange & Wolseley	China	NA	24.998611	101.432819	2058	-	-
-	-	AM905996	-	Asterochloris friedlii Skaloud & Peksa	Lepraria caesioalba (B.de Lesd.) J.R.Laundon	Romania:Paring Mts., Gliceascu lake	NA	NA	NA	NA	-	-
-	-	EU008660	-	Asterochloris friedlii Skaloud & Peksa	Lepraria caesiella R.C.Harris	USA	NA	NA	NA	NA	-	-
-	-	EU008661	-	Asterochloris friedlii Skaloud & Peksa	Lepraria caesiella R.C.Harris	USA	NA	NA	NA	NA	-	-
-	-	EU008662	-	Asterochloris friedlii Skaloud & Peksa	Lepraria caesiella R.C.Harris	USA	NA	NA	NA	NA	-	-
-	-	EU008664	-	Asterochloris friedlii Skaloud & Peksa	Lepraria caesioalba (B.de Lesd.) J.R.Laundon	USA	NA	NA	NA	NA	-	-
-	-	EU008665	-	Asterochloris friedlii Skaloud & Peksa	Lepraria caesioalba (B.de Lesd.) J.R.Laundon	USA	NA	NA	NA	NA	-	-
-	-	EU008666	-	Asterochloris friedlii Skaloud & Peksa	Lepraria caesioalba (B.de Lesd.) J.R.Laundon	USA	NA	NA	NA	NA	-	-
-	-	EU008668	-	Asterochloris friedlii Skaloud & Peksa	Lepraria incana (L.) Ach.	USA	NA	NA	NA	NA	-	-
-	-	EU008669	-	Asterochloris friedlii Skaloud & Peksa	Lepraria incana (L.) Ach.	USA	NA	NA	NA	NA	-	-
-	-	EU008670	-	Asterochloris friedlii Skaloud & Peksa	Lepraria finkii (B.de Lesd.) R.C.Harris	USA	NA	NA	NA	NA	-	-
-	-	EU008671	-	Asterochloris friedlii Skaloud & Peksa	Lepraria finkii (B.de Lesd.) R.C.Harris	USA	NA	NA	NA	NA	-	-
-	-	EU008672	-	Asterochloris friedlii Skaloud & Peksa	Lepraria finkii (B.de Lesd.) R.C.Harris	USA	NA	NA	NA	NA	-	-
-	-	EU008673	-	Asterochloris friedlii Skaloud & Peksa	Lepraria finkii (B.de Lesd.) R.C.Harris	USA	NA	NA	NA	NA	-	-
-	-	EU008674	-	Asterochloris friedlii Skaloud & Peksa	Lepraria finkii (B.de Lesd.) R.C.Harris	USA	NA	NA	NA	NA	-	-
-	-	EU008675	-	Asterochloris friedlii Skaloud & Peksa	Lepraria finkii (B.de Lesd.) R.C.Harris	USA	NA	NA	NA	NA	-	-
-	-	EU008676	-	Asterochloris friedlii Skaloud & Peksa	Lepraria finkii (B.de Lesd.) R.C.Harris	USA	NA	NA	NA	NA	-	-
-	-	EU008678	-	Asterochloris friedlii Skaloud & Peksa	Lepraria finkii (B.de Lesd.) R.C.Harris	USA	NA	NA	NA	NA	-	-
-	-	EU008679	-	Asterochloris friedlii Skaloud & Peksa	Lepraria finkii (B.de Lesd.) R.C.Harris	USA	NA	NA	NA	NA	-	-
-	-	EU008680	-	Asterochloris friedlii Skaloud & Peksa	Lepraria finkii (B.de Lesd.) R.C.Harris	USA	NA	NA	NA	NA	-	-
-	-	EU008682	-	Asterochloris friedlii Skaloud & Peksa	Lepraria nivalis J.R.Laundon	Canada	NA	NA	NA	NA	-	-
-	-	KP318670	-	Asterochloris friedlii Skaloud & Peksa	Lepraria elobata Tønsberg	Slovakia: Nizke Tatry Mts.	NA	NA	NA	NA	-	-
-	-	DQ229879	-	Asterochloris friedlii Skaloud & Peksa	Cladonia caespiticia (Pers.) Flörke	Pennsylvania, USA	NA	NA	NA	NA	-	-
-	-	KM250371	-	Asterochloris friedlii Skaloud & Peksa	Parmelinopsis minarum (Vain.) Elix & Hale	South Korea	saxicolous	NA	NA	NA	-	-
-	-	MH258948	-	Asterochloris friedlii Skaloud & Peksa	Myelochroa aurulenta (Tuck.) Elix & Hale	Korea	NA	NA	NA	NA	-	-
-	-	FN556037	-	Asterochloris gaertneri Skaloud & Peksa	Lepraria incana (L.) Ach.	Czech Republic	corticolous	NA	NA	400	-	-
-	-	FN556038	-	Asterochloris gaertneri Skaloud & Peksa	Lepraria membranacea (Dicks.) Vain.	Czech Republic	corticolous	NA	NA	530	-	-
-	-	FM955668	-	Asterochloris gaertneri Skaloud & Peksa	Lepraria rigidula (B.de Lesd.) Tønsberg	Czech Republic: Sumava Mts, Safaruv vrsek Mt.	saxicolous	NA	NA	NA	-	-
-	-	KP318664	-	Asterochloris gaertneri Skaloud & Peksa	Lepraria rigidula (B.de Lesd.) Tønsberg	Czech Republic: Hanusovicka vrchovina	NA	NA	NA	NA	-	-
-	-	AY712688	-	Asterochloris glomerata (Warén) Skaloud & Peksa	Cladonia subsetacea Robbins ex A.Evans	USA: Highlands County, FL	NA	27.06487465117238	-80.95763814335939	7	-	-
-	-	AY712689	-	Asterochloris glomerata (Warén) Skaloud & Peksa	Cladonia dimorphoclada Robbins ex Sandstede	USA: Polk County, FL	NA	27.617719070802455	-81.12380635625001	20	-	-
-	-	KP314550	-	Asterochloris glomerata (Warén) Skaloud & Peksa	Stereocaulon vesuvianum Pers.	Svalbard	saxicolous	78.92	11.93	24	-	-
-	-	MH415433	-	Asterochloris glomerata (Warén) Skaloud & Peksa	Stereocaulon rivulorum H.Magn.	Denmark, Faroe Islands	NA	62.2368	-6.6174	80	-	-
-	-	AF345392	-	Asterochloris glomerata (Warén) Skaloud & Peksa	Cladonia atlantica A.Evans	USA: Massachusetts	NA	42.105512	-71.666335	98	-	-
-	-	AF345396	-	Asterochloris glomerata (Warén) Skaloud & Peksa	Cladonia floridana Vain.	USA: Massachusetts	NA	42.105512	-71.666335	98	-	-
-	-	AF345375	-	Asterochloris glomerata (Warén) Skaloud & Peksa	Cladonia strepsilis (Ach.) Grognot	Canada: Nove Scotia	NA	44.415606	-65.088607	116	-	-
-	-	AF345376.	-	Asterochloris glomerata (Warén) Skaloud & Peksa	Cladonia grayi G.Merr.	Canada: Nova Scotia	NA	44.415606	-65.088607	116	-	-
-	-	AF345377	-	Asterochloris glomerata (Warén) Skaloud & Peksa	Cladonia botrytes (K.G.Hagen) Willd.	Canada: Nova Scotia	NA	44.415606	-65.088607	116	-	-
-	-	AF345379	-	Asterochloris glomerata (Warén) Skaloud & Peksa	Cladonia grayi G.Merr.	Canada: Nova Scotia	NA	44.415606	-65.088607	116	-	-
-	-	AF345380	-	Asterochloris glomerata (Warén) Skaloud & Peksa	Cladonia grayi G.Merr.	Canada: Nova Scotia	NA	44.415606	-65.088607	116	-	-
-	-	AF345381	-	Asterochloris glomerata (Warén) Skaloud & Peksa	Cladonia squamosa Rabenh.	Canada: Nova Scotia	NA	44.415606	-65.088607	116	-	-
-	-	AF345385	-	Asterochloris glomerata (Warén) Skaloud & Peksa	Cladonia grayi G.Merr.	Canada: Nova Scotia	NA	44.415606	-65.088607	116	-	-
-	-	AF345388	-	Asterochloris glomerata (Warén) Skaloud & Peksa	Cladonia strepsilis (Ach.) Grognot	Canada: Nova Scotia	NA	44.415606	-65.088607	116	-	-
-	-	AF345397	-	Asterochloris glomerata (Warén) Skaloud & Peksa	Cladonia grayi G.Merr.	Canada: Nova Scotia	NA	44.415606	-65.088607	116	-	-
-	-	AF345401	-	Asterochloris glomerata (Warén) Skaloud & Peksa	Cladonia strepsilis (Ach.) Grognot	Canada: Nova Scotia	NA	44.415606	-65.088607	116	-	-
-	-	AF345402	-	Asterochloris glomerata (Warén) Skaloud & Peksa	Cladonia strepsilis (Ach.) Grognot	Canada: Nova Scotia	NA	44.415606	-65.088607	116	-	-
-	-	MH415393	-	Asterochloris glomerata (Warén) Skaloud & Peksa	Stereocaulon cf. grande	Finland	saxicolous	61.191902	25.227629	168	-	-
-	-	FM945351	-	Asterochloris glomerata (Warén) Skaloud & Peksa	Cladonia coccifera (L.) Willd.	Czech Republic, East Bohemia, Chvaletice	terricolous	50.0363411	15.44485	250	-	-
-	-	FM945352	-	Asterochloris glomerata (Warén) Skaloud & Peksa	Cladonia coccifera (L.) Willd.	Czech Republic, East Bohemia, Chvaletice	terricolous	50.0363411	15.44485	250	-	-
-	-	FM945357	-	Asterochloris glomerata (Warén) Skaloud & Peksa	Cladonia deformis (L.) Hoffm.	Czech Republic, East Bohemia, Chvaletice	terricolous	50.0363411	15.44485	250	-	-
-	-	FM945363	-	Asterochloris glomerata (Warén) Skaloud & Peksa	Cladonia macilenta Rabenh.	Czech Republic, East Bohemia, Chvaletice	terricolous	50.0363411	15.44485	250	-	-
-	-	FM945364	-	Asterochloris glomerata (Warén) Skaloud & Peksa	Cladonia macilenta Rabenh.	Czech Republic, East Bohemia, Chvaletice	terricolous	50.0363411	15.44485	250	-	-
-	-	AY622822	-	Asterochloris glomerata (Warén) Skaloud & Peksa	Cladonia gracilis (L.) Willd.	Canada	saxicolous	53.94052847486395	-101.18853759765625	271	-	-
-	-	AY622824	-	Asterochloris glomerata (Warén) Skaloud & Peksa	Cladonia gracilis (L.) Willd.	Canada	saxicolous	53.94052847486395	-101.18853759765625	271	-	-
-	-	AY622826	-	Asterochloris glomerata (Warén) Skaloud & Peksa	Cladonia gracilis (L.) Willd.	Canada	saxicolous	53.94052847486395	-101.18853759765625	271	-	-
-	-	AY622831	-	Asterochloris glomerata (Warén) Skaloud & Peksa	Cladonia gracilis (L.) Willd.	Canada	terricolous	49.99869245199551	-95.62533569335938	302	-	-
-	-	AY622832	-	Asterochloris glomerata (Warén) Skaloud & Peksa	Cladonia gracilis (L.) Willd.	Canada	terricolous	49.99869245199551	-95.62533569335938	302	-	-
-	-	AY622833	-	Asterochloris glomerata (Warén) Skaloud & Peksa	Cladonia gracilis (L.) Willd.	Canada	terricolous	49.99869245199551	-95.62533569335938	302	-	-
-	-	AY622836	-	Asterochloris glomerata (Warén) Skaloud & Peksa	Cladonia rangiferina (L.) Weber	Canada	terricolous	49.99869245199551	-95.62533569335938	302	-	-
-	-	AY622837	-	Asterochloris glomerata (Warén) Skaloud & Peksa	Cladonia rangiferina (L.) Weber	Canada	terricolous	49.99869245199551	-95.62533569335938	302	-	-
-	-	AY622838	-	Asterochloris glomerata (Warén) Skaloud & Peksa	Cladonia rangiferina (L.) Weber	Canada	terricolous	49.99869245199551	-95.62533569335938	302	-	-
-	-	AY622839	-	Asterochloris glomerata (Warén) Skaloud & Peksa	Cladonia rangiferina (L.) Weber	Canada	terricolous	49.99869245199551	-95.62533569335938	302	-	-
-	-	AY622840	-	Asterochloris glomerata (Warén) Skaloud & Peksa	Cladonia rangiferina (L.) Weber	Canada	terricolous	49.99869245199551	-95.62533569335938	302	-	-
-	-	MH415396	-	Asterochloris glomerata (Warén) Skaloud & Peksa	Stereocaulon symphycheilum I.M.Lamb	Czech Republic	terricolous	50.881398	14.293097	342	-	-
-	-	AF345404	-	Asterochloris glomerata (Warén) Skaloud & Peksa	Stereocaulon pileatum Ach.	USA, Princeton, Wachusett Mt.	saxicolous	42.488979	-71.887019	387	-	-
-	-	AF345405	-	Asterochloris glomerata (Warén) Skaloud & Peksa	Stereocaulon pileatum Ach.	USA, Princeton, Wachusett Mt.	saxicolous	42.488979	-71.887019	387	-	-
-	-	AF345382	-	Asterochloris glomerata (Warén) Skaloud & Peksa	Stereocaulon evolutoides (H.Magn.) Frey	USA, Princeton, Wachusett Mt.	saxicolous	42.488979	-71.887019	387	-	-
-	-	AF345404	-	Asterochloris glomerata (Warén) Skaloud & Peksa	Stereocaulon pileatum Ach.	USA, Princeton, Wachusett Mt.	saxicolous	42.488979	-71.887019	387	-	-
-	-	AF345405	-	Asterochloris glomerata (Warén) Skaloud & Peksa	Stereocaulon pileatum Ach.	USA, Princeton, Wachusett Mt.	saxicolous	42.488979	-71.887019	387	-	-
-	-	FJ626732	-	Asterochloris glomerata (Warén) Skaloud & Peksa	Stereocaulon evolutoides (H.Magn.) Frey	USA, Princeton, Wachusett Mt.	saxicolous	42.488979	-71.887019	387	-	-
-	-	FM945353	-	Asterochloris glomerata (Warén) Skaloud & Peksa	Cladonia coccifera (L.) Willd.	Czech Republic: Harmanec	saxicolous	48.8166667	19.5	500	-	-
-	-	FM945370	-	Asterochloris glomerata (Warén) Skaloud & Peksa	Cladonia pleurota (Flörke) Schaer.	Czech Republic: Harmanec	saxicolous	48.8166667	19.5	500	-	-
-	-	MH415301	-	Asterochloris glomerata (Warén) Skaloud & Peksa	Stereocaulon arcticum Lynge	iceland	terricolous	63.85567	-19.23119	560	-	-
-	-	FM945367	-	Asterochloris glomerata (Warén) Skaloud & Peksa	Cladonia mitis Sandst.	Czech Republic: L’ubietov	terricolous	48.75	19.366666666666667	570	-	-
-	-	FM945371	-	Asterochloris glomerata (Warén) Skaloud & Peksa	Cladonia pleurota (Flörke) Schaer.	Czech Republic: L’ubietov	terricolous	48.75	19.366666666666667	570	-	-
-	-	FM945368	-	Asterochloris glomerata (Warén) Skaloud & Peksa	Cladonia mitis Sandst.	czech republic: Spania dolina	terricolous	48.808947	19.13491	780	-	-
-	-	FM945372	-	Asterochloris glomerata (Warén) Skaloud & Peksa	Cladonia cf. novochlorophaea	czech republic: Spania dolina	terricolous	48.808947	19.13491	780	-	-
-	-	FM945392	-	Asterochloris glomerata (Warén) Skaloud & Peksa	Stereocaulon saxatile H.Magn.	Slovakia, Nízké Tatry Mts, Špania dolina	terricolous	48.808947	19.13491	780	-	-
-	-	FM945392	-	Asterochloris glomerata (Warén) Skaloud & Peksa	Stereocaulon saxatile H.Magn.	Slovakia, Nízké Tatry Mts, Špania dolina	terricolous	48.808947	19.13491	780	-	-
-	-	MH415204	-	Asterochloris glomerata (Warén) Skaloud & Peksa	Stereocaulon pileatum Ach.	Slovakia: Nizke Tatry Mts, Spania dolina	saxicolous	48.808947	19.134917	860	-	-
-	-	MH415302	-	Asterochloris glomerata (Warén) Skaloud & Peksa	Stereocaulon cf. alpinum	Argentina, Santa Cruz	terricolous	-49.336382	-72.946899	950	-	-
-	-	HE803028	-	Asterochloris glomerata (Warén) Skaloud & Peksa	Cladonia coniocraea (Flk.) Sandst.	Nepal:Mahakali zone	corticolous	29.3019722	80.59205555555555	1716	-	-
-	-	AF345374	-	Asterochloris glomerata (Warén) Skaloud & Peksa	Anzina carneonivea (Anzi) Scheid.	Austria	NA	NA	NA	NA	-	-
-	-	AF345378	-	Asterochloris glomerata (Warén) Skaloud & Peksa	Cladonia crispata (Ach.) Flot.	Canada: New Foundland	NA	NA	NA	NA	-	-
-	-	AF345383	-	Asterochloris glomerata (Warén) Skaloud & Peksa	Cladonia strepsilis (Ach.) Grognot	Italy: Suecica	NA	NA	NA	NA	-	-
-	-	AF345384	-	Asterochloris glomerata (Warén) Skaloud & Peksa	Cladina arbuscula (Wallr.) Hale & W.L.Culb.	USA: North Carolina	NA	NA	NA	NA	-	-
-	-	AF345386	-	Asterochloris glomerata (Warén) Skaloud & Peksa	Cladonia robbinsii A.Evans	USA: North Carolina	NA	NA	NA	NA	-	-
-	-	AF345387	-	Asterochloris glomerata (Warén) Skaloud & Peksa	Cladonia strepsilis (Ach.) Grognot	USA: North Carolina	NA	NA	NA	NA	-	-
-	-	AF345389	-	Asterochloris glomerata (Warén) Skaloud & Peksa	Pycnothelia papillaria (Ehrh.) L.M.Dufour	USA	NA	NA	NA	NA	-	-
-	-	AF345390	-	Asterochloris glomerata (Warén) Skaloud & Peksa	Cladina arbuscula (Wallr.) Hale & W.L.Culb.	USA: North Carolina	NA	NA	NA	NA	-	-
-	-	AF345391	-	Asterochloris glomerata (Warén) Skaloud & Peksa	Cladina stellaris (Opiz) Brodo	USA: North Carolina	NA	NA	NA	NA	-	-
-	-	AF345393	-	Asterochloris glomerata (Warén) Skaloud & Peksa	Cladonia atlantica A.Evans	USA: Alabama	NA	NA	NA	NA	-	-
-	-	AF345394.	-	Asterochloris glomerata (Warén) Skaloud & Peksa	Cladonia cervicornis subsp. verticillata	USA: North Carolina	NA	NA	NA	NA	-	-
-	-	AF345395	-	Asterochloris glomerata (Warén) Skaloud & Peksa	Cladonia caroliniana (Schwein.) Tuck.	USA: Alabama	NA	NA	NA	NA	-	-
-	-	AF345398	-	Asterochloris glomerata (Warén) Skaloud & Peksa	Cladonia pleurota (Flörke) Schaer.	USA: North Carolina	NA	NA	NA	NA	-	-
-	-	AF345399	-	Asterochloris glomerata (Warén) Skaloud & Peksa	Cladonia strepsilis (Ach.) Grognot	Japan	NA	NA	NA	NA	-	-
-	-	AF345400	-	Asterochloris glomerata (Warén) Skaloud & Peksa	Cladonia strepsilis (Ach.) Grognot	USA: North Carolina	NA	NA	NA	NA	-	-
-	-	DQ530178	-	Asterochloris glomerata (Warén) Skaloud & Peksa	Cladonia cervicornis subsp. verticillata	Canada	NA	NA	NA	NA	-	-
-	-	DQ530181	-	Asterochloris glomerata (Warén) Skaloud & Peksa	Cladonia pyxidata (L.) Hoffm.	Canada	NA	NA	NA	NA	-	-
-	-	DQ530182.	-	Asterochloris glomerata (Warén) Skaloud & Peksa	Cladonia ochrochlora Flörke	Canada	NA	NA	NA	NA	-	-
-	-	DQ530183	-	Asterochloris glomerata (Warén) Skaloud & Peksa	Cladonia ecmocyna Leight.	Canada	NA	NA	NA	NA	-	-
-	-	DQ530186	-	Asterochloris glomerata (Warén) Skaloud & Peksa	Cladonia merochlorophaea Asahina	Canada	NA	NA	NA	NA	-	-
-	-	DQ530187	-	Asterochloris glomerata (Warén) Skaloud & Peksa	Cladonia grayi G.Merr.	Canada	NA	NA	NA	NA	-	-
-	-	KP031547	-	Asterochloris glomerata (Warén) Skaloud & Peksa	Cladonia rangiferina (L.) Weber	NA	NA	NA	NA	NA	-	-
-	-	KT989941	-	Asterochloris glomerata (Warén) Skaloud & Peksa	Cladonia pleurota (Flörke) Schaer.	Austria: Stubalpe	NA	NA	NA	NA	-	-
-	-	KT989942	-	Asterochloris glomerata (Warén) Skaloud & Peksa	Cladonia pleurota (Flörke) Schaer.	Czech Republic: Brdy Mts.	NA	NA	NA	NA	-	-
-	-	KT989943	-	Asterochloris glomerata (Warén) Skaloud & Peksa	Cladonia pleurota (Flörke) Schaer.	Czech Republic: Brdy Mts.	NA	NA	NA	NA	-	-
-	-	KT989944	-	Asterochloris glomerata (Warén) Skaloud & Peksa	Cladonia pleurota (Flörke) Schaer.	Czech Republic: Radvanice	NA	NA	NA	NA	-	-
-	-	KT989945	-	Asterochloris glomerata (Warén) Skaloud & Peksa	Cladonia pleurota (Flörke) Schaer.	Austria: Gurktaler Alpen	NA	NA	NA	NA	-	-
-	-	KT989946	-	Asterochloris glomerata (Warén) Skaloud & Peksa	Cladonia deformis (L.) Hoffm.	Finland: Suomossalmi	NA	NA	NA	NA	-	-
-	-	KT989947.	-	Asterochloris glomerata (Warén) Skaloud & Peksa	Cladonia deformis (L.) Hoffm.	Finland: Suomenlinna	NA	NA	NA	NA	-	-
-	-	KT989948	-	Asterochloris glomerata (Warén) Skaloud & Peksa	Cladonia deformis (L.) Hoffm.	Czech Republic: Sumava Mts	NA	NA	NA	NA	-	-
-	-	KT989949	-	Asterochloris glomerata (Warén) Skaloud & Peksa	Cladonia pleurota (Flörke) Schaer.	Austria: Koralpe	NA	NA	NA	NA	-	-
-	-	KT989950	-	Asterochloris glomerata (Warén) Skaloud & Peksa	Cladonia pleurota (Flörke) Schaer.	Czech Republic: Dominova Skalka	NA	NA	NA	NA	-	-
-	-	KT989951	-	Asterochloris glomerata (Warén) Skaloud & Peksa	Cladonia pleurota (Flörke) Schaer.	Czech Republic: Doln# Loucky	NA	NA	NA	NA	-	-
-	-	KT989952	-	Asterochloris glomerata (Warén) Skaloud & Peksa	Cladonia pleurota (Flörke) Schaer.	Austria: Stubalpe	NA	NA	NA	NA	-	-
-	-	KT989953	-	Asterochloris glomerata (Warén) Skaloud & Peksa	Cladonia pleurota (Flörke) Schaer.	Czech Republic: Brdy Mts.	NA	NA	NA	NA	-	-
-	-	KT989954	-	Asterochloris glomerata (Warén) Skaloud & Peksa	Cladonia pleurota (Flörke) Schaer.	Romania: Retezat Mts.	NA	NA	NA	NA	-	-
-	-	KT989955	-	Asterochloris glomerata (Warén) Skaloud & Peksa	Cladonia pleurota (Flörke) Schaer.	Czech Republic: Krivoklat region	NA	NA	NA	NA	-	-
-	-	KT989956	-	Asterochloris glomerata (Warén) Skaloud & Peksa	Cladonia pleurota (Flörke) Schaer.	Czech Republic: Chvaletice	NA	NA	NA	NA	-	-
-	-	KT989957	-	Asterochloris glomerata (Warén) Skaloud & Peksa	Cladonia pleurota (Flörke) Schaer.	Czech Republic: Krkonose Mts.	NA	NA	NA	NA	-	-
-	-	KT989958	-	Asterochloris glomerata (Warén) Skaloud & Peksa	Cladonia pleurota (Flörke) Schaer.	Czech Republic: Brdy Mts.	NA	NA	NA	NA	-	-
-	-	KT989959	-	Asterochloris glomerata (Warén) Skaloud & Peksa	Cladonia pleurota (Flörke) Schaer.	Czech Republic: Sedlcany region	NA	NA	NA	NA	-	-
-	-	KT989960	-	Asterochloris glomerata (Warén) Skaloud & Peksa	Cladonia pleurota (Flörke) Schaer.	Czech Republic: Sedlcany region	NA	NA	NA	NA	-	-
-	-	KT989961	-	Asterochloris glomerata (Warén) Skaloud & Peksa	Cladonia deformis (L.) Hoffm.	Czech Republic	NA	NA	NA	NA	-	-
-	-	KT989962	-	Asterochloris glomerata (Warén) Skaloud & Peksa	Cladonia deformis (L.) Hoffm.	Germany: Oberlausitzer Heide	NA	NA	NA	NA	-	-
-	-	KT989963	-	Asterochloris glomerata (Warén) Skaloud & Peksa	Cladonia deformis (L.) Hoffm.	Finland: Sondby	NA	NA	NA	NA	-	-
-	-	KT989964	-	Asterochloris glomerata (Warén) Skaloud & Peksa	Cladonia deformis (L.) Hoffm.	Czech Republic: Krkonose Mts.	NA	NA	NA	NA	-	-
-	-	KT989965	-	Asterochloris glomerata (Warén) Skaloud & Peksa	Cladonia pleurota (Flörke) Schaer.	Czech Republic	NA	NA	NA	NA	-	-
-	-	KT989966	-	Asterochloris glomerata (Warén) Skaloud & Peksa	Cladonia deformis (L.) Hoffm.	Denmark: Jutland	NA	NA	NA	NA	-	-
-	-	KT989967	-	Asterochloris glomerata (Warén) Skaloud & Peksa	Cladonia pleurota (Flörke) Schaer.	Czech Republic: Slavkovsky les Mts	NA	NA	NA	NA	-	-
-	-	MH415266	-	Asterochloris irregularis (Hildreth & Ahmadjian) Skaloud & Peksa	Stereocaulon arcticum Lynge	Iceland	terricolous	63.8685	-21.75556	0	-	-
-	-	MH415358	-	Asterochloris irregularis (Hildreth & Ahmadjian) Skaloud & Peksa	Stereocaulon alpinum Laurer	Greenland, Disko Island	terricolous	69.240059	-53.542775	0	-	-
-	-	MH415359	-	Asterochloris irregularis (Hildreth & Ahmadjian) Skaloud & Peksa	Stereocaulon cf. arcticum	Greenland, Disko Island	terricolous	69.240059	-53.542775	0	-	-
-	-	MH415361	-	Asterochloris irregularis (Hildreth & Ahmadjian) Skaloud & Peksa	Stereocaulon alpinum Laurer	Greenland, Disko Island	terricolous	69.240059	-53.542775	0	-	-
-	-	MH415434	-	Asterochloris irregularis (Hildreth & Ahmadjian) Skaloud & Peksa	Stereocaulon vesuvianum Pers.	Denmark, Faroe Islands	saxicolous	62.3501667	-6.5978611	0	-	-
-	-	MH415392	-	Asterochloris irregularis (Hildreth & Ahmadjian) Skaloud & Peksa	Stereocaulon cf. paschale	Finland, Helsinki	terricolous	60.241903	25.123181	16	-	-
-	-	KY559106.	-	Asterochloris irregularis (Hildreth & Ahmadjian) Skaloud & Peksa	Thamnolia sp.	Russia: Yamal peninsula	NA	68.3388889	71.3358333	23	-	-
-	-	KP314615	-	Asterochloris irregularis (Hildreth & Ahmadjian) Skaloud & Peksa	Stereocaulon botryosum Ach.	Svalbard	saxicolous	78.92	11.93	24	-	-
-	-	MH415356	-	Asterochloris irregularis (Hildreth & Ahmadjian) Skaloud & Peksa	Stereocaulon paschale Th.Fr.	Greenland, Ilulissat	terricolous	69.200829	-51.066389	43	-	-
-	-	MH415360	-	Asterochloris irregularis (Hildreth & Ahmadjian) Skaloud & Peksa	Stereocaulon alpinum Laurer	Greenland, Ilulissat	terricolous	69.200829	-51.066389	43	-	-
-	-	MH415362	-	Asterochloris irregularis (Hildreth & Ahmadjian) Skaloud & Peksa	Stereocaulon paschale Th.Fr.	Greenland, Ilulissat	terricolous	69.200829	-51.066389	43	-	-
-	-	MH415363	-	Asterochloris irregularis (Hildreth & Ahmadjian) Skaloud & Peksa	Stereocaulon sp.	Greenland, Ilulissat	terricolous	69.200829	-51.066389	43	-	-
-	-	MH415394	-	Asterochloris irregularis (Hildreth & Ahmadjian) Skaloud & Peksa	Stereocaulon alpinum Laurer	Finland	terricolous	61.495167	23.733665	77	-	-
-	-	MH415262	-	Asterochloris irregularis (Hildreth & Ahmadjian) Skaloud & Peksa	Stereocaulon arcticum Lynge	Iceland	saxicolous	63.85957	-22.3474	80	-	-
-	-	MH415406	-	Asterochloris irregularis (Hildreth & Ahmadjian) Skaloud & Peksa	Stereocaulon dactylophyllum Flörke	Finland	saxicolous	60.37492	24.505448	82	-	-
-	-	MH415405	-	Asterochloris irregularis (Hildreth & Ahmadjian) Skaloud & Peksa	Stereocaulon vesuvianum Pers.	Norway	saxicolous	60.2924910	5.3989633	147	-	-
-	-	MH415259	-	Asterochloris irregularis (Hildreth & Ahmadjian) Skaloud & Peksa	Stereocaulon arcticum Lynge	Iceland, Kleifarvatn	saxicolous	63.94037	-21.98406	149	-	-
-	-	MH415260	-	Asterochloris irregularis (Hildreth & Ahmadjian) Skaloud & Peksa	Stereocaulon vesuvianum Pers.	Iceland, Kleifarvatn	saxicolous	63.94037	-21.98406	149	-	-
-	-	MH415261	-	Asterochloris irregularis (Hildreth & Ahmadjian) Skaloud & Peksa	Stereocaulon vesuvianum Pers.	Iceland, Kleifarvatn	saxicolous	63.94037	-21.98406	149	-	-
-	-	MH415377	-	Asterochloris irregularis (Hildreth & Ahmadjian) Skaloud & Peksa	Stereocaulon rivulorum H.Magn.	Denmark, Faroe Islands	NA	62.0196944	-6.8256111	204	-	-
-	-	MH415267	-	Asterochloris irregularis (Hildreth & Ahmadjian) Skaloud & Peksa	Stereocaulon vesuvianum Pers.	Iceland	saxicolous	64.12108	-19.78241	238	-	-
-	-	DQ229880	-	Asterochloris irregularis (Hildreth & Ahmadjian) Skaloud & Peksa	Stereocaulon botryosum Ach.	USA, Alaska, Selawik NW	saxicolous	66.439531	-157.177426	263	-	-
-	-	DQ229881	-	Asterochloris irregularis (Hildreth & Ahmadjian) Skaloud & Peksa	Stereocaulon subcoralloides Nyl.	USA, Alaska, Selawik NW	saxicolous	66.439531	-157.177426	263	-	-
-	-	AY622821	-	Asterochloris irregularis (Hildreth & Ahmadjian) Skaloud & Peksa	Cladonia gracilis (L.) Willd.	Canada	saxicolous	53.94052847486395	-101.18853759765625	271	-	-
-	-	AY622823	-	Asterochloris irregularis (Hildreth & Ahmadjian) Skaloud & Peksa	Cladonia gracilis (L.) Willd.	Canada	saxicolous	53.94052847486395	-101.18853759765625	271	-	-
-	-	AY622827	-	Asterochloris irregularis (Hildreth & Ahmadjian) Skaloud & Peksa	Cladonia gracilis (L.) Willd.	Canada	saxicolous	53.94052847486395	-101.18853759765625	271	-	-
-	-	AY622828	-	Asterochloris irregularis (Hildreth & Ahmadjian) Skaloud & Peksa	Cladonia gracilis (L.) Willd.	Canada	saxicolous	53.94052847486395	-101.18853759765625	271	-	-
-	-	AY622829	-	Asterochloris irregularis (Hildreth & Ahmadjian) Skaloud & Peksa	Cladonia gracilis (L.) Willd.	Canada	saxicolous	53.94052847486395	-101.18853759765625	271	-	-
-	-	MH415397	-	Asterochloris irregularis (Hildreth & Ahmadjian) Skaloud & Peksa	Stereocaulon symphycheilum I.M.Lamb	Czech Republic	terricolous	50.870574	14.38281	308	-	-
-	-	MH415398	-	Asterochloris irregularis (Hildreth & Ahmadjian) Skaloud & Peksa	Stereocaulon symphycheilum I.M.Lamb	Czech Republic	terricolous	50.881722	14.300444	342	-	-
-	-	MH415300	-	Asterochloris irregularis (Hildreth & Ahmadjian) Skaloud & Peksa	Stereocaulon vesuvianum Pers.	Iceland	saxicolous	63.72311	-19.44964	390	-	-
-	-	MH415324	-	Asterochloris irregularis (Hildreth & Ahmadjian) Skaloud & Peksa	Stereocaulon sp.	USA, Alaska	terricolous	60.574207	-149.572659	406	-	-
-	-	MH415325	-	Asterochloris irregularis (Hildreth & Ahmadjian) Skaloud & Peksa	Stereocaulon paschale Th.Fr.	USA, Alaska	terricolous	60.574207	-149.572659	406	-	-
-	-	MH415328	-	Asterochloris irregularis (Hildreth & Ahmadjian) Skaloud & Peksa	Stereocaulon sp.	USA, Alaska	terricolous	60.574207	-149.572659	406	-	-
-	-	MH415331	-	Asterochloris irregularis (Hildreth & Ahmadjian) Skaloud & Peksa	Stereocaulon sp.	USA, Alaska	terricolous	60.574207	-149.572659	406	-	-
-	-	MH415332	-	Asterochloris irregularis (Hildreth & Ahmadjian) Skaloud & Peksa	Stereocaulon paschale Th.Fr.	USA, Alaska	terricolous	60.574207	-149.572659	406	-	-
-	-	MH415333	-	Asterochloris irregularis (Hildreth & Ahmadjian) Skaloud & Peksa	Stereocaulon sp.	USA, Alaska	terricolous	60.574207	-149.572659	406	-	-
-	-	MH415265	-	Asterochloris irregularis (Hildreth & Ahmadjian) Skaloud & Peksa	Stereocaulon arcticum Lynge	Iceland	terricolous	64.21289	-19.2558	410	-	-
-	-	MH415268	-	Asterochloris irregularis (Hildreth & Ahmadjian) Skaloud & Peksa	Stereocaulon cf. alpinum	Iceland	saxicolous	64.21289	-19.2558	410	-	-
-	-	FM945347	-	Asterochloris irregularis (Hildreth & Ahmadjian) Skaloud & Peksa	Cladonia arbuscula (Wallr.) Flot.	Czech Republic:Gelnica	terricolous	48.8333333	20.933333333333334	500	-	-
-	-	MH415270	-	Asterochloris irregularis (Hildreth & Ahmadjian) Skaloud & Peksa	Stereocaulon arcticum Lynge	Iceland	terricolous	64.83202	-14.66373	525	-	-
-	-	MH415271	-	Asterochloris irregularis (Hildreth & Ahmadjian) Skaloud & Peksa	Stereocaulon arcticum Lynge	Iceland	terricolous	64.83202	-14.66373	525	-	-
-	-	MH415399	-	Asterochloris irregularis (Hildreth & Ahmadjian) Skaloud & Peksa	Stereocaulon paschale Th.Fr.	Russia, Altai Mts, Turochak	saxicolous	51.81357	87.19102	548	-	-
-	-	MH415306	-	Asterochloris irregularis (Hildreth & Ahmadjian) Skaloud & Peksa	Stereocaulon sp.	Russia, Eastern Siberia	terricolous	57.98387	127.06477	586	-	-
-	-	MH415308	-	Asterochloris irregularis (Hildreth & Ahmadjian) Skaloud & Peksa	Stereocaulon sp.	Russia, Eastern Siberia	terricolous	57.98387	127.06477	586	-	-
-	-	MH415309	-	Asterochloris irregularis (Hildreth & Ahmadjian) Skaloud & Peksa	Stereocaulon sp.	Russia, Eastern Siberia	terricolous	57.98387	127.06477	586	-	-
-	-	MH415340	-	Asterochloris irregularis (Hildreth & Ahmadjian) Skaloud & Peksa	Stereocaulon sp.	Russia, Eastern Siberia	terricolous	57.98387	127.06477	586	-	-
-	-	MH415335	-	Asterochloris irregularis (Hildreth & Ahmadjian) Skaloud & Peksa	Stereocaulon paschale Th.Fr.	USA, Alaska	terricolous	66.370472	-150.476282	596	-	-
-	-	MH415314	-	Asterochloris irregularis (Hildreth & Ahmadjian) Skaloud & Peksa	Stereocaulon apocalypticum Nyl.	USA, Alaska	saxicolous	63.466413	-148.808811	656	-	-
-	-	MH415315	-	Asterochloris irregularis (Hildreth & Ahmadjian) Skaloud & Peksa	Stereocaulon intermedium (Savicz) H.Magn.	USA, Alaska	saxicolous	63.466413	-148.808811	656	-	-
-	-	MH415316	-	Asterochloris irregularis (Hildreth & Ahmadjian) Skaloud & Peksa	Stereocaulon intermedium (Savicz) H.Magn.	USA, Alaska	saxicolous	63.466413	-148.808811	656	-	-
-	-	MH415317	-	Asterochloris irregularis (Hildreth & Ahmadjian) Skaloud & Peksa	Stereocaulon intermedium (Savicz) H.Magn.	USA, Alaska	saxicolous	63.466413	-148.808811	656	-	-
-	-	MH415318	-	Asterochloris irregularis (Hildreth & Ahmadjian) Skaloud & Peksa	Stereocaulon paschale Th.Fr.	USA, Alaska	saxicolous	63.466413	-148.808811	656	-	-
-	-	MH415319	-	Asterochloris irregularis (Hildreth & Ahmadjian) Skaloud & Peksa	Stereocaulon paschale Th.Fr.	USA, Alaska	saxicolous	63.466413	-148.808811	656	-	-
-	-	MH415320	-	Asterochloris irregularis (Hildreth & Ahmadjian) Skaloud & Peksa	Stereocaulon paschale Th.Fr.	USA, Alaska	saxicolous	63.466413	-148.808811	656	-	-
-	-	MH415321	-	Asterochloris irregularis (Hildreth & Ahmadjian) Skaloud & Peksa	Stereocaulon apocalypticum Nyl.	USA, Alaska	saxicolous	63.466413	-148.808811	656	-	-
-	-	MH415368	-	Asterochloris irregularis (Hildreth & Ahmadjian) Skaloud & Peksa	Stereocaulon cf. tomentosum/ sasakii	USA, Alaska	NA	63.3	-149.00000	858	-	-
-	-	MH415205	-	Asterochloris irregularis (Hildreth & Ahmadjian) Skaloud & Peksa	Stereocaulon vesuvianum Pers.	Slovakia: Nizke Tatry Mts, Spania dolina	saxicolous	48.808947	19.134917	860	-	-
-	-	MH415310	-	Asterochloris irregularis (Hildreth & Ahmadjian) Skaloud & Peksa	Stereocaulon vesuvianum Pers.	Czech Republic, Jizerské hory Mts	saxicolous	50.853333	15.224722	922	-	-
-	-	MH415413	-	Asterochloris irregularis (Hildreth & Ahmadjian) Skaloud & Peksa	Stereocaulon vesuvianum Pers.	Czech Republic, Krušné	saxicolous	50.384092	12.891422	994	-	-
-	-	MH415336	-	Asterochloris irregularis (Hildreth & Ahmadjian) Skaloud & Peksa	Stereocaulon sp.	USA, Alaska	saxicolous	63.48861	-148.78547	1058	-	-
-	-	MH415387	-	Asterochloris irregularis (Hildreth & Ahmadjian) Skaloud & Peksa	Stereocaulon vesuvianum Pers.	Czech Republic, Krkonoše	saxicolous	50.760844	15.642404	1071	-	-
-	-	MH415279	-	Asterochloris irregularis (Hildreth & Ahmadjian) Skaloud & Peksa	Stereocaulon sp.	Austria, Stubaithal		47.104488	11.295766	1435	-	-
-	-	MH415326	-	Asterochloris irregularis (Hildreth & Ahmadjian) Skaloud & Peksa	Stereocaulon botryosum Ach.	USA, Alaska	terricolous	68.129396	-149.475919	1536	-	-
-	-	MH415327	-	Asterochloris irregularis (Hildreth & Ahmadjian) Skaloud & Peksa	Stereocaulon sp.	USA, Alaska	terricolous	68.129396	-149.475919	1536	-	-
-	-	MH415369	-	Asterochloris irregularis (Hildreth & Ahmadjian) Skaloud & Peksa	Stereocaulon symphycheilum I.M.Lamb	Austria, Styria	saxicolous	47.084722	14.547222	1883	-	-
-	-	MH415272	-	Asterochloris irregularis (Hildreth & Ahmadjian) Skaloud & Peksa	Stereocaulon vesuvianum Pers.	Japan, Fuji Mt	saxicolous	35.352726	138.736932	2929	-	-
-	-	AF345408	-	Asterochloris irregularis (Hildreth & Ahmadjian) Skaloud & Peksa	Cladonia cenotea (Ach.) Schaer.	Russia	NA	NA	NA	NA	-	-
-	-	AF345409	-	Asterochloris irregularis (Hildreth & Ahmadjian) Skaloud & Peksa	Cladonia coccifera (L.) Willd.	Russia: Karelia	NA	NA	NA	NA	-	-
-	-	AF345410	-	Asterochloris irregularis (Hildreth & Ahmadjian) Skaloud & Peksa	Cladina stellaris (Opiz) Brodo	Finland	NA	NA	NA	NA	-	-
-	-	AM906000	-	Asterochloris irregularis (Hildreth & Ahmadjian) Skaloud & Peksa	Cladonia arbuscula (Wallr.) Flot.	Slovakia:Gelnica	NA	NA	NA	NA	-	-
-	-	KT989923	-	Asterochloris irregularis (Hildreth & Ahmadjian) Skaloud & Peksa	Cladonia pleurota (Flörke) Schaer.	Czech Republic: Brdy Mts.	NA	NA	NA	NA	-	-
-	-	KT989924	-	Asterochloris irregularis (Hildreth & Ahmadjian) Skaloud & Peksa	Cladonia pleurota (Flörke) Schaer.	Czech Republic: Brdy Mts.	NA	NA	NA	NA	-	-
-	-	KT989925	-	Asterochloris irregularis (Hildreth & Ahmadjian) Skaloud & Peksa	Cladonia pleurota (Flörke) Schaer.	Finland: Helsinki	NA	NA	NA	NA	-	-
-	-	KT989926	-	Asterochloris irregularis (Hildreth & Ahmadjian) Skaloud & Peksa	Cladonia pleurota (Flörke) Schaer.	Finland: Vantaa	NA	NA	NA	NA	-	-
-	-	KT989927	-	Asterochloris irregularis (Hildreth & Ahmadjian) Skaloud & Peksa	Cladonia diversa Asperges ex S.Stenroos	Belgium: Kalmthout	NA	NA	NA	NA	-	-
-	-	KT989928	-	Asterochloris irregularis (Hildreth & Ahmadjian) Skaloud & Peksa	Cladonia deformis (L.) Hoffm.	Finland: Varkaus	NA	NA	NA	NA	-	-
-	-	KT989929.	-	Asterochloris irregularis (Hildreth & Ahmadjian) Skaloud & Peksa	Cladonia coccifera (L.) Willd.	Finland: Heinola	NA	NA	NA	NA	-	-
-	-	KT989930	-	Asterochloris irregularis (Hildreth & Ahmadjian) Skaloud & Peksa	Cladonia coccifera (L.) Willd.	Finland: Sondby	NA	NA	NA	NA	-	-
-	-	KT989931	-	Asterochloris irregularis (Hildreth & Ahmadjian) Skaloud & Peksa	Cladonia pleurota (Flörke) Schaer.	Norway: Rondane NP	NA	NA	NA	NA	-	-
-	-	KT989932	-	Asterochloris irregularis (Hildreth & Ahmadjian) Skaloud & Peksa	Cladonia deformis (L.) Hoffm.	Czech Republic: Jested	NA	NA	NA	NA	-	-
-	-	KT989933	-	Asterochloris irregularis (Hildreth & Ahmadjian) Skaloud & Peksa	Cladonia coccifera (L.) Willd.	Czech Republic: Krkonose Mts.	NA	NA	NA	NA	-	-
-	-	KT989934	-	Asterochloris irregularis (Hildreth & Ahmadjian) Skaloud & Peksa	Cladonia pleurota (Flörke) Schaer.	Norway	NA	NA	NA	NA	-	-
-	-	KT989935	-	Asterochloris irregularis (Hildreth & Ahmadjian) Skaloud & Peksa	Cladonia pleurota (Flörke) Schaer.	Czech Republic: Brdy Mts.	NA	NA	NA	NA	-	-
-	-	MK620072	-	Asterochloris irregularis (Hildreth & Ahmadjian) Skaloud & Peksa	Porpidia flavicunda (Ach.) Gowan	Norway: Svalbard	NA	NA	NA	NA	-	-
-	-	MH415439	-	Asterochloris italiana (Archibald) Skaloud & Peksa	Stereocaulon rivulorum H.Magn.	Denmark, Faroe Islands	NA	62.0196944	-6.8256111	0	-	-
-	-	MH415339	-	Asterochloris italiana (Archibald) Skaloud & Peksa	Stereocaulon condensatum Hoffm.	Germany, Hesse	terricolous	50.34541	18.087378	168	-	-
-	-	MH415230	-	Asterochloris italiana (Archibald) Skaloud & Peksa	Stereocaulon azoreum Nyl.	Portugal, Madeira	saxicolous	32.745833	-16.858867	841	-	-
-	-	MH415423	-	Asterochloris italiana (Archibald) Skaloud & Peksa	Stereocaulon azoreum Nyl.	Portugal, Madeira	terricolous	32.829467	-17.190556	900	-	-
-	-	MH415231	-	Asterochloris italiana (Archibald) Skaloud & Peksa	Stereocaulon azoreum Nyl.	Portugal, Madeira	terricolous	32.759017	-17.054433	1094	-	-
-	-	MH415254	-	Asterochloris italiana (Archibald) Skaloud & Peksa	Stereocaulon azoreum Nyl.	Portugal, Madeira	saxicolous	32.728867	-16.880083	1175	-	-
-	-	MH415253	-	Asterochloris italiana (Archibald) Skaloud & Peksa	Stereocaulon azoreum Nyl.	Portugal, Madeira	saxicolous	32.741533	-16.890233	1250	-	-
-	-	MH415246	-	Asterochloris italiana (Archibald) Skaloud & Peksa	Stereocaulon azoreum Nyl.	Portugal, Madeira	terricolous	32.749317	-16.9323	1408	-	-
-	-	AF345420	-	Asterochloris italiana (Archibald) Skaloud & Peksa	Cladonia glauca Flörke	Denmark	NA	NA	NA	NA	-	-
-	-	AF345421	-	Asterochloris italiana (Archibald) Skaloud & Peksa	Cladonia capitellata (Hook.f. & Taylor) C.Bab.	Australia	NA	NA	NA	NA	-	-
-	-	AF345422	-	Asterochloris italiana (Archibald) Skaloud & Peksa	Cladonia staufferi Abbayes	Australia	NA	NA	NA	NA	-	-
-	-	AF345438	-	Asterochloris italiana (Archibald) Skaloud & Peksa	Cladonia ochrochlora Flörke	Australia	NA	NA	NA	NA	-	-
-	-	KM250372	-	Asterochloris italiana (Archibald) Skaloud & Peksa	Pilophorus clavatus Th.Fr.	South Korea	saxicolous	NA	NA	NA	-	-
-	-	KT989888.	-	Asterochloris italiana (Archibald) Skaloud & Peksa	Cladonia coccifera (L.) Willd.	Czech Republic: Luzicke hory	NA	NA	NA	NA	-	-
-	-	KT989889	-	Asterochloris italiana (Archibald) Skaloud & Peksa	Cladonia diversa Asperges ex S.Stenroos	Czech Republic: Ceskosaske Svycarsko	NA	NA	NA	NA	-	-
-	-	KT989890	-	Asterochloris italiana (Archibald) Skaloud & Peksa	Cladonia coccifera (L.) Willd.	Czech Republic: Sedlcany region	NA	NA	NA	NA	-	-
-	-	KT989891	-	Asterochloris italiana (Archibald) Skaloud & Peksa	Cladonia diversa Asperges ex S.Stenroos	Denmark: Bornholm	NA	NA	NA	NA	-	-
-	-	KT989892	-	Asterochloris italiana (Archibald) Skaloud & Peksa	Cladonia diversa Asperges ex S.Stenroos	Belgium: Kalmthout	NA	NA	NA	NA	-	-
-	-	KT989893	-	Asterochloris italiana (Archibald) Skaloud & Peksa	Cladonia diversa Asperges ex S.Stenroos	Netherlands	NA	NA	NA	NA	-	-
-	-	KT989894	-	Asterochloris italiana (Archibald) Skaloud & Peksa	Cladonia diversa Asperges ex S.Stenroos	Spain: Asturias	NA	NA	NA	NA	-	-
-	-	KT989895	-	Asterochloris italiana (Archibald) Skaloud & Peksa	Cladonia diversa Asperges ex S.Stenroos	Norway	NA	NA	NA	NA	-	-
-	-	KT989896	-	Asterochloris italiana (Archibald) Skaloud & Peksa	Cladonia coccifera (L.) Willd.	United Kingdom: Wales, Ty Canol	NA	NA	NA	NA	-	-
-	-	KT989897	-	Asterochloris italiana (Archibald) Skaloud & Peksa	Cladonia coccifera (L.) Willd.	United Kingdom: Wales	NA	NA	NA	NA	-	-
-	-	KT989898	-	Asterochloris italiana (Archibald) Skaloud & Peksa	Cladonia pleurota (Flörke) Schaer.	Austria: Koralpe	NA	NA	NA	NA	-	-
-	-	KT989899	-	Asterochloris italiana (Archibald) Skaloud & Peksa	Cladonia diversa Asperges ex S.Stenroos	Czech Republic: Tabor region	NA	NA	NA	NA	-	-
-	-	KT989900	-	Asterochloris italiana (Archibald) Skaloud & Peksa	Cladonia diversa Asperges ex S.Stenroos	Denmark: Jutland	NA	NA	NA	NA	-	-
-	-	KT989901	-	Asterochloris italiana (Archibald) Skaloud & Peksa	Cladonia coccifera (L.) Willd.	Denmark: Jutland	NA	NA	NA	NA	-	-
-	-	KT989902	-	Asterochloris italiana (Archibald) Skaloud & Peksa	Cladonia diversa Asperges ex S.Stenroos	Denmark	NA	NA	NA	NA	-	-
-	-	KT989903	-	Asterochloris italiana (Archibald) Skaloud & Peksa	Cladonia diversa Asperges ex S.Stenroos	Spain	NA	NA	NA	NA	-	-
-	-	KT989904	-	Asterochloris italiana (Archibald) Skaloud & Peksa	Cladonia coccifera (L.) Willd.	Norway	NA	NA	NA	NA	-	-
-	-	AM906003	-	Asterochloris leprarii Skaloud & Peksa	Lepraria caesioalba (B.de Lesd.) J.R.Laundon	Czech Republic:Sumava Mts., Povydr	NA	NA	NA	NA	-	-
-	-	AM906004	-	Asterochloris leprarii Skaloud & Peksa	Lepraria caesioalba (B.de Lesd.) J.R.Laundon	Czech Republic:Sumava Mts., Povydri	NA	NA	NA	NA	-	-
-	-	AM906005	-	Asterochloris leprarii Skaloud & Peksa	Lepraria neglecta (Nyl.) Erichsen	Czech Republic:Sumava Mts., Obri hrad Mt.	NA	NA	NA	NA	-	-
-	-	AY712708	-	Asterochloris lobophora Skaloud & Peksa	Cladonia leporina Fr.	USA: Highlands County, FL	NA	26.67163739599027	-80.88760030156251	6	-	-
-	-	AY712710	-	Asterochloris lobophora Skaloud & Peksa	Cladonia pachycladodes Vain.	USA: Highlands County, FL	NA	26.67163739599027	-80.88760030156251	6	-	-
-	-	AY712709	-	Asterochloris lobophora Skaloud & Peksa	Cladonia prostrata A.Evans	USA: Highlands County, FL	NA	27.06487465117238	-80.95763814335939	7	-	-
-	-	AY712707	-	Asterochloris lobophora Skaloud & Peksa	Cladonia pachycladodes Vain.	USA: Polk County, FL	NA	27.617719070802455	-81.12380635625001	20	-	-
-	-	FM945354	-	Asterochloris lobophora Skaloud & Peksa	Cladonia coniocraea (Flk.) Sandst.	Czech Republic:East Bohemia, sedimentation basin		50.0412714	15.444266944444445	250	-	-
-	-	FM945356	-	Asterochloris lobophora Skaloud & Peksa	Cladonia rei Schaer.	Czech Republic:East Bohemia, sedimentation basin	terricolous	50.0412714	15.444266944444445	250	-	-
-	-	FM945366	-	Asterochloris lobophora Skaloud & Peksa	Cladonia macilenta Rabenh.	Czech Republic:East Bohemia, sedimentation basin		50.0412714	15.444266944444445	250	-	-
-	-	FM945379	-	Asterochloris lobophora Skaloud & Peksa	Cladonia subulata (L.) Weber	Czech Republic:East Bohemia, sedimentation basin		50.0412714	15.444266944444445	250	-	-
-	-	FM945390	-	Asterochloris lobophora Skaloud & Peksa	Diploschistes muscorum (Scop.) R.Sant.	Czech Republic:East Bohemia, sedimentation basin		50.0412714	15.444266944444445	250	-	-
-	-	KP318673	-	Asterochloris lobophora Skaloud & Peksa	Diploschistes muscorum (Scop.) R.Sant.	Czech Republic: Luzicke hory Mts.	NA	50.805485	14.858081	383	-	-
-	-	FM945369	-	Asterochloris lobophora Skaloud & Peksa	Cladonia ochrochlora Flörke	Czech Republic: Harmanec	NA	48.8166667	19.5	500	-	-
-	-	FM945373	-	Asterochloris lobophora Skaloud & Peksa	Cladonia pyxidata (L.) Hoffm.	Czech Republic:Gelnica	terricolous	48.8333333	20.933333333333334	500	-	-
-	-	FM945377	-	Asterochloris lobophora Skaloud & Peksa	Cladonia rangiformis Hoffm.	Czech Republic:Gelnica	saxicolous	48.8333333	20.933333333333334	500	-	-
-	-	FM945391	-	Asterochloris lobophora Skaloud & Peksa	Stereocaulon tomentosum Th.Fr.	Slovakia, Volovské vrchy Mts, Gelnica	terricolous	48.8333333	20.933333333333334	500	-	-
-	-	FM945387	-	Asterochloris lobophora Skaloud & Peksa	Cladonia rei Schaer.	Czech Republic: L’ubietov	terricolous	48.75	19.366666666666667	570	-	-
-	-	FN556045	-	Asterochloris lobophora Skaloud & Peksa	Lepraria caesioalba (B.de Lesd.) J.R.Laundon	Czech Republic	saxicolous	NA	NA	600	-	-
-	-	FM945382	-	Asterochloris lobophora Skaloud & Peksa	Cladonia rei Schaer.	czech republic: Spania dolina	NA	48.808947	19.13491	780	-	-
-	-	MH415206	-	Asterochloris lobophora Skaloud & Peksa	Stereocaulon nanodes Tuck.	Slovakia: Nizke Tatry Mts, Spania dolina	saxicolous	48.808947	19.134917	860	-	-
-	-	MH415297	-	Asterochloris lobophora Skaloud & Peksa	Stereocaulon alpinum Laurer	Georgia	terricolous	42.502231	45.291398	3274	-	-
-	-	MH415298	-	Asterochloris lobophora Skaloud & Peksa	Stereocaulon alpinum Laurer	Georgia	terricolous	42.516667	45.25	3274	-	-
-	-	MH415299	-	Asterochloris lobophora Skaloud & Peksa	Stereocaulon alpinum Laurer	Georgia	terricolous	42.517599	45.275016	3274	-	-
-	-	AM906006	-	Asterochloris lobophora Skaloud & Peksa	Lepraria caesioalba (B.de Lesd.) J.R.Laundon	Czech Republic: Jesenicka pahorkatina hilly country, Vladar Mt.	NA	NA	NA	NA	-	-
-	-	AM906007	-	Asterochloris lobophora Skaloud & Peksa	Lepraria cf. caesioalba	Czech Republic: Doupovske vrchy Mts., Velka hill	NA	NA	NA	NA	-	-
-	-	AM906009	-	Asterochloris lobophora Skaloud & Peksa	Lepraria caesioalba (B.de Lesd.) J.R.Laundon	Czech Republic: Sumava Mts., rock near Rejstejn	NA	NA	NA	NA	-	-
-	-	AM906010	-	Asterochloris lobophora Skaloud & Peksa	Lepraria alpina (B.de Lesd.) Tretiach & Baruffo	Czech Republic: Sumava Mts., Rybarna	NA	NA	NA	NA	-	-
-	-	AM906011	-	Asterochloris lobophora Skaloud & Peksa	Diploschistes muscorum (Scop.) R.Sant.	Czech Republic:Sumava Mts., Safaruv vrsek Mt.	NA	NA	NA	NA	-	-
-	-	AY842280	-	Asterochloris lobophora Skaloud & Peksa	Cladonia perforata A.Evans	USA: Florida	NA	NA	NA	NA	-	-
-	-	DQ482671	-	Asterochloris lobophora Skaloud & Peksa	Cladonia subtenuis (Abbayes) A.Evans	USA: Missouri, Hughes Mtn	NA	NA	NA	NA	-	-
-	-	DQ530179	-	Asterochloris lobophora Skaloud & Peksa	Cladonia coniocraea (Flk.) Sandst.	Canada	NA	NA	NA	NA	-	-
-	-	DQ530184.	-	Asterochloris lobophora Skaloud & Peksa	Cladonia pocillum (Ach.) O.J.Rich.	Canada	NA	NA	NA	NA	-	-
-	-	DQ530185.	-	Asterochloris lobophora Skaloud & Peksa	Cladonia macrophyllodes Nyl.	Canada	NA	NA	NA	NA	-	-
-	-	DQ530189	-	Asterochloris lobophora Skaloud & Peksa	Cladonia fimbriata (L.) Fr.	Canada	NA	NA	NA	NA	-	-
-	-	KP318672	-	Asterochloris lobophora Skaloud & Peksa	Diploschistes muscorum (Scop.) R.Sant.	Slovakia: Povazsky Inovec Mts.	NA	NA	NA	NA	-	-
-	-	KP318674	-	Asterochloris lobophora Skaloud & Peksa	Cladonia coccifera (L.) Willd.	Czech Republic: Sumava Mts.	NA	NA	NA	NA	-	-
-	-	KT989906	-	Asterochloris lobophora Skaloud & Peksa	Cladonia diversa Asperges ex S.Stenroos	Czech Republic: Hradiste	NA	NA	NA	NA	-	-
-	-	KT989907	-	Asterochloris lobophora Skaloud & Peksa	Cladonia coccifera (L.) Willd.	Czech Republic: Brdy Mts.	NA	NA	NA	NA	-	-
-	-	KP257392	-	Asterochloris mediterranea E.Barreno, S.Chiva, P.Moya & P.Škaloud	Cladonia convoluta var. foliacea (Lam.) Vain.	Spain: Valencia, Algar de Palancia	saxicolous	39.77	-0.388333	208	-	-
-	-	KP257394	-	Asterochloris mediterranea E.Barreno, S.Chiva, P.Moya & P.Škaloud	Cladonia rangiformis Hoffm.	Spain: Lanzarote, Haria	saxicolous	29.1253	-13.5236	270	-	-
-	-	KP257381	-	Asterochloris mediterranea E.Barreno, S.Chiva, P.Moya & P.Škaloud	Cladonia convoluta var. foliacea (Lam.) Vain.	Spain: Zaragoza, Bujaraloz	saxicolous	41.8169	-0.424444	351	-	-
-	-	KP257382	-	Asterochloris mediterranea E.Barreno, S.Chiva, P.Moya & P.Škaloud	Cladonia convoluta var. foliacea (Lam.) Vain.	Spain: Zaragoza, Bujaraloz	saxicolous	41.8169	-0.424444	351	-	-
-	-	KP257383	-	Asterochloris mediterranea E.Barreno, S.Chiva, P.Moya & P.Škaloud	Cladonia convoluta var. foliacea (Lam.) Vain.	Spain: Zaragoza, Bujaraloz	saxicolous	41.8169	-0.424444	351	-	-
-	-	KP257385	-	Asterochloris mediterranea E.Barreno, S.Chiva, P.Moya & P.Škaloud	Cladonia convoluta var. foliacea (Lam.) Vain.	Spain: Caceres, Villareal de San Carlos	saxicolous	39.8458	-6.02806	402	-	-
-	-	KP257386	-	Asterochloris mediterranea E.Barreno, S.Chiva, P.Moya & P.Škaloud	Cladonia convoluta var. foliacea (Lam.) Vain.	Spain: Caceres, Villareal de San Carlos	saxicolous	39.8458	-6.02806	402	-	-
-	-	KP257387	-	Asterochloris mediterranea E.Barreno, S.Chiva, P.Moya & P.Škaloud	Cladonia convoluta var. foliacea (Lam.) Vain.	Spain: Caceres, Villareal de San Carlos	saxicolous	39.8458	-6.02806	402	-	-
-	-	KP257395	-	Asterochloris mediterranea E.Barreno, S.Chiva, P.Moya & P.Škaloud	Cladonia rangiformis Hoffm.	Spain: Caceres, Villareal de San Carlos	saxicolous	39.8458	-6.02806	402	-	-
-	-	KP257397	-	Asterochloris mediterranea E.Barreno, S.Chiva, P.Moya & P.Škaloud	Cladonia cervicornis s. str. (Ach.) Flot.	Spain: Caceres, Villareal de San Carlos	saxicolous	39.8458	-6.02806	402	-	-
-	-	KP257398	-	Asterochloris mediterranea E.Barreno, S.Chiva, P.Moya & P.Škaloud	Cladonia cervicornis s. str. (Ach.) Flot.	Spain: Caceres, Villareal de San Carlos	saxicolous	39.8458	-6.02806	402	-	-
-	-	KP257379	-	Asterochloris mediterranea E.Barreno, S.Chiva, P.Moya & P.Škaloud	Cladonia convoluta var. foliacea (Lam.) Vain.	Spain: Almeria, Sorbas	saxicolous	37.1462	-2.14583	415	-	-
-	-	KP257380	-	Asterochloris mediterranea E.Barreno, S.Chiva, P.Moya & P.Škaloud	Cladonia convoluta var. foliacea (Lam.) Vain.	Spain: Almeria, Sorbas	saxicolous	37.1462	-2.14583	415	-	-
-	-	KP257396	-	Asterochloris mediterranea E.Barreno, S.Chiva, P.Moya & P.Škaloud	Cladonia cervicornis s. str. (Ach.) Flot.	Spain: Castellon, Chovar	saxicolous	39.8539	-0.320278	415	-	-
-	-	KP257393	-	Asterochloris mediterranea E.Barreno, S.Chiva, P.Moya & P.Škaloud	Cladonia rangiformis Hoffm.	Spain: Tenerife, Arico	saxicolous	28.4119	-16.4244	560	-	-
-	-	KP257366	-	Asterochloris mediterranea E.Barreno, S.Chiva, P.Moya & P.Škaloud	Cladonia convoluta var. foliacea (Lam.) Vain.	Spain: Madrid, Fuentiduena de Tajo	saxicolous	40.1312	-3.15333	571	-	-
-	-	KP257367	-	Asterochloris mediterranea E.Barreno, S.Chiva, P.Moya & P.Škaloud	Cladonia convoluta var. foliacea (Lam.) Vain.	Spain: Madrid, Fuentiduena de Tajo	saxicolous	40.1312	-3.15333	571	-	-
-	-	KP257368	-	Asterochloris mediterranea E.Barreno, S.Chiva, P.Moya & P.Škaloud	Cladonia convoluta var. foliacea (Lam.) Vain.	Spain: Madrid, Fuentiduena de Tajo	saxicolous	40.1312	-3.15333	571	-	-
-	-	KP257369	-	Asterochloris mediterranea E.Barreno, S.Chiva, P.Moya & P.Škaloud	Cladonia convoluta var. foliacea (Lam.) Vain.	Spain: Madrid, Fuentiduena de Tajo	saxicolous	40.1312	-3.15333	571	-	-
-	-	KP257370	-	Asterochloris mediterranea E.Barreno, S.Chiva, P.Moya & P.Škaloud	Cladonia convoluta var. foliacea (Lam.) Vain.	Spain: Madrid, Fuentiduena de Tajo	saxicolous	40.1312	-3.15333	571	-	-
-	-	KP257371	-	Asterochloris mediterranea E.Barreno, S.Chiva, P.Moya & P.Škaloud	Cladonia convoluta var. foliacea (Lam.) Vain.	Spain: Madrid, Fuentiduena de Tajo	saxicolous	40.1312	-3.15333	571	-	-
-	-	KP257372	-	Asterochloris mediterranea E.Barreno, S.Chiva, P.Moya & P.Škaloud	Cladonia convoluta var. foliacea (Lam.) Vain.	Spain: Madrid, Fuentiduena de Tajo	saxicolous	40.1312	-3.15333	571	-	-
-	-	KP257373	-	Asterochloris mediterranea E.Barreno, S.Chiva, P.Moya & P.Škaloud	Cladonia convoluta var. foliacea (Lam.) Vain.	Spain: Madrid, Fuentiduena de Tajo	saxicolous	40.1312	-3.15333	571	-	-
-	-	KP257374	-	Asterochloris mediterranea E.Barreno, S.Chiva, P.Moya & P.Škaloud	Cladonia convoluta var. foliacea (Lam.) Vain.	Spain: Madrid, Fuentiduena de Tajo	saxicolous	40.1312	-3.15333	571	-	-
-	-	KP257375	-	Asterochloris mediterranea E.Barreno, S.Chiva, P.Moya & P.Škaloud	Cladonia convoluta var. foliacea (Lam.) Vain.	Spain: Madrid, Fuentiduena de Tajo	saxicolous	40.1312	-3.15333	571	-	-
-	-	KP257376	-	Asterochloris mediterranea E.Barreno, S.Chiva, P.Moya & P.Škaloud	Cladonia convoluta var. foliacea (Lam.) Vain.	Spain: Madrid, Fuentiduena de Tajo	saxicolous	40.1312	-3.15333	571	-	-
-	-	KP257377	-	Asterochloris mediterranea E.Barreno, S.Chiva, P.Moya & P.Škaloud	Cladonia convoluta var. foliacea (Lam.) Vain.	Spain: Madrid, Fuentiduena de Tajo	saxicolous	40.1312	-3.15333	571	-	-
-	-	KP257378	-	Asterochloris mediterranea E.Barreno, S.Chiva, P.Moya & P.Škaloud	Cladonia convoluta var. foliacea (Lam.) Vain.	Spain: Madrid, Fuentiduena de Tajo	saxicolous	40.1312	-3.15333	571	-	-
-	-	KP257391	-	Asterochloris mediterranea E.Barreno, S.Chiva, P.Moya & P.Škaloud	Cladonia convoluta var. foliacea (Lam.) Vain.	Spain: Teruel, Rubielos de Mora	saxicolous	40.2272	-0.708333	932	-	-
-	-	KX592504	-	Asterochloris mediterranea E.Barreno, S.Chiva, P.Moya & P.Škaloud	Ramalina farinacea (L.) Ach.	Spain: Canary Island,Tenerife,Los realejos	corticolous	28.3439833	-16.577861111111112	950	-	-
-	-	KX592505	-	Asterochloris mediterranea E.Barreno, S.Chiva, P.Moya & P.Škaloud	Ramalina farinacea (L.) Ach.	Spain: Canary Island,Tenerife,Los realejos	corticolous	28.3439833	-16.577861111111112	950	-	-
-	-	KX592506	-	Asterochloris mediterranea E.Barreno, S.Chiva, P.Moya & P.Škaloud	Ramalina farinacea (L.) Ach.	Spain: Canary Island,Tenerife,Los realejos	corticolous	28.3439833	-16.577861111111112	950	-	-
-	-	KX592507	-	Asterochloris mediterranea E.Barreno, S.Chiva, P.Moya & P.Škaloud	Ramalina farinacea (L.) Ach.	Spain: Canary Island,Tenerife,Los realejos	corticolous	28.3439833	-16.577861111111112	950	-	-
-	-	KX592508	-	Asterochloris mediterranea E.Barreno, S.Chiva, P.Moya & P.Škaloud	Ramalina farinacea (L.) Ach.	Spain: Canary Island,Tenerife,Los realejos	corticolous	28.3439833	-16.577861111111112	950	-	-
-	-	KX592509	-	Asterochloris mediterranea E.Barreno, S.Chiva, P.Moya & P.Škaloud	Ramalina farinacea (L.) Ach.	Spain: Canary Island,Tenerife,Los realejos	corticolous	28.3439833	-16.577861111111112	950	-	-
-	-	KX592511	-	Asterochloris mediterranea E.Barreno, S.Chiva, P.Moya & P.Škaloud	Ramalina farinacea (L.) Ach.	Spain: Canary Island,Tenerife,Los realejos	corticolous	28.3439833	-16.577861111111112	950	-	-
-	-	KX592512	-	Asterochloris mediterranea E.Barreno, S.Chiva, P.Moya & P.Škaloud	Ramalina farinacea (L.) Ach.	Spain: Canary Island,Tenerife,Los realejos	corticolous	28.3439833	-16.577861111111112	950	-	-
-	-	KX592513	-	Asterochloris mediterranea E.Barreno, S.Chiva, P.Moya & P.Škaloud	Ramalina farinacea (L.) Ach.	Spain: Canary Island,Tenerife,Los realejos	corticolous	28.3439833	-16.577861111111112	950	-	-
-	-	KX592514	-	Asterochloris mediterranea E.Barreno, S.Chiva, P.Moya & P.Škaloud	Ramalina farinacea (L.) Ach.	Spain: Canary Island,Tenerife,Los realejos	corticolous	28.3439833	-16.577861111111112	950	-	-
-	-	KX592515	-	Asterochloris mediterranea E.Barreno, S.Chiva, P.Moya & P.Škaloud	Ramalina farinacea (L.) Ach.	Spain: Canary Island,Tenerife,Los realejos	corticolous	28.3439833	-16.577861111111112	950	-	-
-	-	KX592516	-	Asterochloris mediterranea E.Barreno, S.Chiva, P.Moya & P.Škaloud	Ramalina farinacea (L.) Ach.	Spain: Canary Island,Tenerife,Los realejos	corticolous	28.3439833	-16.577861111111112	950	-	-
-	-	KX592517	-	Asterochloris mediterranea E.Barreno, S.Chiva, P.Moya & P.Škaloud	Ramalina farinacea (L.) Ach.	Spain: Canary Island,Tenerife,Los realejos	corticolous	28.3439833	-16.577861111111112	950	-	-
-	-	KX592518	-	Asterochloris mediterranea E.Barreno, S.Chiva, P.Moya & P.Škaloud	Ramalina farinacea (L.) Ach.	Spain: Canary Island,Tenerife,Los realejos	corticolous	28.3439833	-16.577861111111112	950	-	-
-	-	KX592519	-	Asterochloris mediterranea E.Barreno, S.Chiva, P.Moya & P.Škaloud	Ramalina farinacea (L.) Ach.	Spain: Canary Island,Tenerife,Los realejos	corticolous	28.3439833	-16.577861111111112	950	-	-
-	-	KX592520	-	Asterochloris mediterranea E.Barreno, S.Chiva, P.Moya & P.Škaloud	Ramalina farinacea (L.) Ach.	Spain: Canary Island,Tenerife,Los realejos	corticolous	28.3439833	-16.577861111111112	950	-	-
-	-	KX592521	-	Asterochloris mediterranea E.Barreno, S.Chiva, P.Moya & P.Škaloud	Ramalina farinacea (L.) Ach.	Spain: Canary Island,Tenerife,Los realejos	corticolous	28.3439833	-16.577861111111112	950	-	-
-	-	KX592522	-	Asterochloris mediterranea E.Barreno, S.Chiva, P.Moya & P.Škaloud	Ramalina farinacea (L.) Ach.	Spain: Canary Island,Tenerife,Los realejos	corticolous	28.3439833	-16.577861111111112	950	-	-
-	-	KX592523	-	Asterochloris mediterranea E.Barreno, S.Chiva, P.Moya & P.Škaloud	Ramalina farinacea (L.) Ach.	Spain: Canary Island,Tenerife,Los realejos	corticolous	28.3439833	-16.577861111111112	950	-	-
-	-	KX592524	-	Asterochloris mediterranea E.Barreno, S.Chiva, P.Moya & P.Škaloud	Ramalina farinacea (L.) Ach.	Spain: Canary Island,Tenerife,Los realejos	corticolous	28.3439833	-16.577861111111112	950	-	-
-	-	KX592525	-	Asterochloris mediterranea E.Barreno, S.Chiva, P.Moya & P.Škaloud	Ramalina farinacea (L.) Ach.	Spain: Canary Island,Tenerife,Los realejos	corticolous	28.3439833	-16.577861111111112	950	-	-
-	-	KX592526	-	Asterochloris mediterranea E.Barreno, S.Chiva, P.Moya & P.Škaloud	Ramalina farinacea (L.) Ach.	Spain: Canary Island,Tenerife,Los realejos	corticolous	28.3439833	-16.577861111111112	950	-	-
-	-	KX592527	-	Asterochloris mediterranea E.Barreno, S.Chiva, P.Moya & P.Škaloud	Ramalina farinacea (L.) Ach.	Spain: Canary Island,Tenerife,Los realejos	corticolous	28.3439833	-16.577861111111112	950	-	-
-	-	KX592528	-	Asterochloris mediterranea E.Barreno, S.Chiva, P.Moya & P.Škaloud	Ramalina farinacea (L.) Ach.	Spain: Canary Island,Tenerife,Los realejos	corticolous	28.3439833	-16.577861111111112	950	-	-
-	-	KP257390	-	Asterochloris mediterranea E.Barreno, S.Chiva, P.Moya & P.Škaloud	Cladonia convoluta var. foliacea (Lam.) Vain.	Spain: Teruel, Mora de Rubielos	saxicolous	40.2428	-0.740556	1039	-	-
-	-	KP257388	-	Asterochloris mediterranea E.Barreno, S.Chiva, P.Moya & P.Škaloud	Cladonia convoluta var. foliacea (Lam.) Vain.	Spain: Teruel, Puebla de Valverde	saxicolous	40.1975	-0.916944	1130	-	-
-	-	KP257389	-	Asterochloris mediterranea E.Barreno, S.Chiva, P.Moya & P.Škaloud	Cladonia convoluta var. foliacea (Lam.) Vain.	Spain: Teruel, Rubielos de Mora, Mijares river	saxicolous	40.1975	-0.916944	1130	-	-
-	-	EU008683	-	Asterochloris mediterranea E.Barreno, S.Chiva, P.Moya & P.Škaloud	Lepraria nylanderiana Kümmerl. & Leuckert	Italy	NA	NA	NA	NA	-	-
-	-	AF345434	-	Asterochloris mediterranea E.Barreno, S.Chiva, P.Moya & P.Škaloud	Cladonia fimbriata (L.) Fr.	Sweden, Gothenburg	NA	NA	NA	NA	-	-
-	-	AF345435	-	Asterochloris mediterranea E.Barreno, S.Chiva, P.Moya & P.Škaloud	Cladonia rangiformis Hoffm.	Yugoslavia	NA	NA	NA	NA	-	-
-	-	EU008683	-	Asterochloris mediterranea E.Barreno, S.Chiva, P.Moya & P.Škaloud	Lepraria nylanderiana Kümmerl. & Leuckert	Italy	NA	NA	NA	NA	-	-
-	-	FM205720	-	Asterochloris mediterranea E.Barreno, S.Chiva, P.Moya & P.Škaloud	Cladonia convoluta var. foliacea (Lam.) Vain.	Portugal:Alto Alentejo	NA	NA	NA	NA	-	-
-	-	KT215300	-	Asterochloris mediterranea E.Barreno, S.Chiva, P.Moya & P.Škaloud	Cladonia symphycarpa (Flörke) Fr.	Sweden: Oland, Drostorp	NA	NA	NA	NA	-	-
-	-	KT215301	-	Asterochloris mediterranea E.Barreno, S.Chiva, P.Moya & P.Škaloud	Cladonia symphycarpa (Flörke) Fr.	Sweden: Oland, Drostorp	NA	NA	NA	NA	-	-
-	-	KT215302	-	Asterochloris mediterranea E.Barreno, S.Chiva, P.Moya & P.Škaloud	Cladonia symphycarpa (Flörke) Fr.	Sweden: Oland, Drostorp	NA	NA	NA	NA	-	-
-	-	KT215303	-	Asterochloris mediterranea E.Barreno, S.Chiva, P.Moya & P.Škaloud	Diploschistes muscorum (Scop.) R.Sant.	Sweden: Oland, Drostorp	NA	NA	NA	NA	-	-
-	-	KT215304	-	Asterochloris mediterranea E.Barreno, S.Chiva, P.Moya & P.Škaloud	Diploschistes muscorum (Scop.) R.Sant.	Sweden: Oland, Drostorp	NA	NA	NA	NA	-	-
-	-	KT215305	-	Asterochloris mediterranea E.Barreno, S.Chiva, P.Moya & P.Škaloud	Diploschistes muscorum (Scop.) R.Sant.	Sweden: Oland, Drostorp	NA	NA	NA	NA	-	-
-	-	KT215306	-	Asterochloris mediterranea E.Barreno, S.Chiva, P.Moya & P.Škaloud	Cladonia symphycarpa (Flörke) Fr.	Germany: Bavaria, Gossenheim 'Ruine Homburg'	NA	NA	NA	NA	-	-
-	-	KT215307	-	Asterochloris mediterranea E.Barreno, S.Chiva, P.Moya & P.Škaloud	Cladonia symphycarpa (Flörke) Fr.	Germany: Bavaria, Gossenheim 'Ruine Homburg'	NA	NA	NA	NA	-	-
-	-	KT215308	-	Asterochloris mediterranea E.Barreno, S.Chiva, P.Moya & P.Škaloud	Cladonia symphycarpa (Flörke) Fr.	Germany: Bavaria, Gossenheim 'Ruine Homburg'	NA	NA	NA	NA	-	-
-	-	KT215309	-	Asterochloris mediterranea E.Barreno, S.Chiva, P.Moya & P.Škaloud	Cladonia symphycarpa (Flörke) Fr.	Sweden: Oland, Gynge Alvar	NA	NA	NA	NA	-	-
-	-	KT215310	-	Asterochloris mediterranea E.Barreno, S.Chiva, P.Moya & P.Škaloud	Cladonia symphycarpa (Flörke) Fr.	Sweden: Oland, Gynge Alvar	NA	NA	NA	NA	-	-
-	-	KT215311	-	Asterochloris mediterranea E.Barreno, S.Chiva, P.Moya & P.Škaloud	Cladonia symphycarpa (Flörke) Fr.	Sweden: Oland, Gynge Alvar	NA	NA	NA	NA	-	-
-	-	KT215312	-	Asterochloris mediterranea E.Barreno, S.Chiva, P.Moya & P.Škaloud	Diploschistes muscorum (Scop.) R.Sant.	Sweden: Oland, Gynge Alvar	NA	NA	NA	NA	-	-
-	-	FN556023	-	Asterochloris phycobiontica E.Tschermak-Woess	Lepraria alpina (B.de Lesd.) Tretiach & Baruffo	Czech Republic	NA	NA	NA	960	-	-
-	-	FN556024	-	Asterochloris phycobiontica E.Tschermak-Woess	Lepraria caesioalba (B.de Lesd.) J.R.Laundon	Czech Republic	NA	NA	NA	1200	-	-
-	-	GU017647	-	Asterochloris phycobiontica E.Tschermak-Woess	Varicellaria carneonivea (Anzi) Erichsen	Italy: Trento, Madonna di Campigilo	NA	46.231886	10.829	1777	-	-
-	-	MH415334	-	Asterochloris phycobiontica E.Tschermak-Woess	Stereocaulon alpinum Laurer	Austria, Tyrol	terricolous	46.95984	10.972236	2261	-	-
-	-	AM900491	-	Asterochloris phycobiontica E.Tschermak-Woess	Lepraria neglecta (Nyl.) Erichsen	Ukraine: East Carpathians, Breskul Mountain	NA	NA	NA	NA	-	-
-	-	AM906013	-	Asterochloris phycobiontica E.Tschermak-Woess	Lepraria neglecta (Nyl.) Erichsen	Ukraine: East Carpathians, Hoverla Mt.	NA	NA	NA	NA	-	-
-	-	MH415383	-	Asterochloris woessiae Skaloud & Peksa	Stereocaulon alpinum Laurer	Denmark, Faroe Islands	terricolous	62.3105833	-7.1059167	0	-	-
-	-	MH415424	-	Asterochloris woessiae Skaloud & Peksa	Stereocaulon azoreum Nyl.	Portugal, Madeira	terricolous	32.849795	-17.210457	0	-	-
-	-	MH415379	-	Asterochloris woessiae Skaloud & Peksa	Stereocaulon sp.	Denmark, Faroe Islands	muscicolous	62.3173611	-7.1034444	0	-	-
-	-	FM945348	-	Asterochloris woessiae Skaloud & Peksa	Cladonia humilis (With.) J.R.Laundon	Czech Republic:East Bohemia, sedimentation basin		50.0412714	15.444266944444445	250	-	-
-	-	FM945350	-	Asterochloris woessiae Skaloud & Peksa	Cladonia humilis (With.) J.R.Laundon	Czech Republic:East Bohemia, sedimentation basin		50.0412714	15.444266944444445	250	-	-
-	-	FM945385	-	Asterochloris woessiae Skaloud & Peksa	Cladonia subulata (L.) Weber	Czech Republic:East Bohemia, sedimentation basin		50.0412714	15.444266944444445	250	-	-
-	-	MH415419	-	Asterochloris woessiae Skaloud & Peksa	Stereocaulon azoreum Nyl.	Portugal, Madeira	terricolous	32.796111	-17.183689	900	-	-
-	-	MH415425	-	Asterochloris woessiae Skaloud & Peksa	Stereocaulon pileatum Ach.	Portugal, Madeira	saxicolous	32.796111	-17.183689	900	-	-
-	-	MH415426	-	Asterochloris woessiae Skaloud & Peksa	Stereocaulon pileatum Ach.	Portugal, Madeira	saxicolous	32.796111	-17.183689	900	-	-
-	-	KX592510	-	Asterochloris woessiae Skaloud & Peksa	Ramalina farinacea (L.) Ach.	Spain: Canary Island,Tenerife,Los realejos	corticolous	28.3439833	-16.577861111111112	950	-	-
-	-	KP318667	-	Asterochloris woessiae Skaloud & Peksa	Stereocaulon cf. azoreum	Spain, Canary Islands, La Gomera	saxicolous	28.108417	-17.253611	1060	-	-
-	-	MH415232	-	Asterochloris woessiae Skaloud & Peksa	Stereocaulon azoreum Nyl.	Portugal, Madeira	saxicolous	32.763533	-16.92975	1250	-	-
-	-	MH415235	-	Asterochloris woessiae Skaloud & Peksa	Stereocaulon azoreum Nyl.	Portugal, Madeira	saxicolous	32.763133	-16.93295	1250	-	-
-	-	MH415256	-	Asterochloris woessiae Skaloud & Peksa	Stereocaulon azoreum Nyl.	Portugal, Madeira	saxicolous	32.770317	-16.947617	1250	-	-
-	-	MH415418	-	Asterochloris woessiae Skaloud & Peksa	Stereocaulon azoreum Nyl.	Portugal, Madeira	saxicolous	32.765147	-16.92206	1250	-	-
-	-	MH415234	-	Asterochloris woessiae Skaloud & Peksa	Stereocaulon sp.	Portugal, Madeira		32.763133	-16.93295	1250	-	-
-	-	MH415237	-	Asterochloris woessiae Skaloud & Peksa	Stereocaulon sp.	Portugal, Madeira	saxicolous	32.76125	-16.935783	1250	-	-
-	-	MH415244	-	Asterochloris woessiae Skaloud & Peksa	Stereocaulon sp.	Portugal, Madeira	saxicolous	32.747383	-16.9339	1408	-	-
-	-	AM906014	-	Asterochloris woessiae Skaloud & Peksa	Lepraria caesioalba (B.de Lesd.) J.R.Laundon	Czech Republic:Krivoklatsko Nature Reserve,valley of Uporsky brook	NA	NA	NA	NA	-	-
-	-	AM906015	-	Asterochloris woessiae Skaloud & Peksa	Lepraria borealis Loht. & Tønsberg	Bulgaria: Stara planina Mts, Central Balkan National Park	NA	NA	NA	NA	-	-
-	-	EU008667	-	Asterochloris woessiae Skaloud & Peksa	Lepraria caesioalba (B.de Lesd.) J.R.Laundon	Spain	NA	NA	NA	NA	-	-
-	-	AM906016	-	Asterochloris woessiae Skaloud & Peksa	Cladonia foliacea (Huds.) Willd.	Czech Republic:Central Bohemia, Maslovicka stran Nature Reserve	NA	NA	NA	NA	-	-
-	-	KP318669	-	Asterochloris woessiae Skaloud & Peksa	Cladonia coccifera (L.) Willd.	Spain: Somosierra	NA	NA	NA	NA	-	-
-	-	FM945355	-	Clade 12	Cladonia rei Schaer.	Czech Republic, East Bohemia, Chvaletice	terricolous	50.0363411	15.44485	250	-	-
-	-	FM945384	-	Clade 12	Cladonia subulata (L.) Weber	Czech Republic, East Bohemia, Chvaletice	terricolous	50.0363411	15.44485	250	-	-
-	-	FM945389	-	Clade 12	Diploschistes muscorum (Scop.) R.Sant.	Czech Republic, East Bohemia, Chvaletice	terricolous	50.0363411	15.44485	250	-	-
-	-	MH415322	-	Clade 12	Stereocaulon rivulorum H.Magn.	Alaska	terricolous	62.739173	-150.118637	419	-	-
-	-	FM945359	-	Clade 12	Cladonia fimbriata (L.) Fr.	Czech Republic: Harmanec	NA	48.8166667	19.5	500	-	-
-	-	FM945361	-	Clade 12	Cladonia furcata (Huds.) Schrad.	Czech Republic:Gelnica	terricolous	48.8333333	20.933333333333334	500	-	-
-	-	FM945374	-	Clade 12	Cladonia pyxidata (L.) Hoffm.	Czech Republic:Gelnica	terricolous	48.8333333	20.933333333333334	500	-	-
-	-	FM945375	-	Clade 12	Cladonia pyxidata (L.) Hoffm.	Czech Republic: Harmanec	saxicolous	48.8166667	19.5	500	-	-
-	-	FM945362	-	Clade 12	Cladonia furcata (Huds.) Schrad.	Czech Republic: L’ubietov	terricolous	48.75	19.366666666666667	570	-	-
-	-	MH415395	-	Clade 12	Stereocaulon dactylophyllum Flörke	Czech Republic, Slavkovský les	muscicolous	50.06513	12.750625	746	-	-
-	-	FM945360	-	Clade 12	Cladonia furcata (Huds.) Schrad.	czech republic: Spania dolina	terricolous	48.808947	19.13491	780	-	-
-	-	FM945381	-	Clade 12	Cladonia rei Schaer.	czech republic: Spania dolina	terricolous	48.808947	19.13491	780	-	-
-	-	HE803050	-	Clade 12	Cladonia pyxidata (L.) Hoffm.	India	terricolous	30.9928611	78.93922222222223	3118	-	-
-	-	DQ530180	-	Clade 12	Cladonia cornuta (L.) Hoffm.	Canada	NA	NA	NA	NA	-	-
-	-	DQ530190	-	Clade 12	Cladonia pocillum (Ach.) O.J.Rich.	Canada	NA	NA	NA	NA	-	-
-	-	AF345431	-	Clade 8	Cladonia chlorophaea (Flörke ex Sommerf.) Spreng.	Canada: Nove Scotia	NA	44.415606	-65.088607	116	-	-
-	-	FM945365	-	Clade 8	Cladonia macilenta Rabenh.	Czech Republic, East Bohemia, Chvaletice	terricolous	50.0363411	15.44485	250	-	-
-	-	FM945383--	-	Clade 8	Cladonia subulata (L.) Weber	Czech Republic, East Bohemia, Chvaletice	terricolous	50.0363411	15.44485	250	-	-
-	-	MH415451	-	Clade 8	Stereocaulon dactylophyllum Flörke	Czech Republic, Lužické hory Mts, Javor Mt.	saxicolous	50.828765	14.504255	523	-	-
-	-	FM945386	-	Clade 8	Cladonia rei Schaer.	Czech Republic: L’ubietov	terricolous	48.75	19.366666666666667	570	-	-
-	-	MH415415	-	Clade 8	Stereocaulon cf. grande	Canada	terricolous	49.693841	-125.364318	1168	-	-
-	-	AF345430	-	Clade 8	Cladonia symphycarpa (Flörke) Fr.	Finland	NA	NA	NA	NA	-	-
-	-	AF345432	-	Clade 8	Cladonia farinacea (Vain.) A.Evans	USA: New York	NA	NA	NA	NA	-	-
-	-	DQ482678	-	Clade 8	Cladonia subtenuis (Abbayes) A.Evans	USA: North Carolina, Wake County, Lizard Lick	NA	NA	NA	NA	-	-
-	-	DQ482679	-	Clade 8	Cladonia subtenuis (Abbayes) A.Evans	USA: Virginia, Amherst County, Naola	NA	NA	NA	NA	-	-
-	-	DQ482680	-	Clade 8	Cladonia subtenuis (Abbayes) A.Evans	USA: Pennsylvania, Lancaster County, New Texas	NA	NA	NA	NA	-	-
-	-	DQ530188	-	Clade 8	Cladonia chlorophaea (Flörke ex Sommerf.) Spreng.	Canada	NA	NA	NA	NA	-	-
-	-	KT989916	-	Clade 8	Cladonia coccifera (L.) Willd.	Austria: Stubalpe	NA	NA	NA	NA	-	-
-	-	KT989917	-	Clade 8	Cladonia coccifera (L.) Willd.	Czech Republic: Jested	NA	NA	NA	NA	-	-
-	-	KT989918	-	Clade 8	Cladonia coccifera (L.) Willd.	Czech Republic: Krkonose	NA	NA	NA	NA	-	-
-	-	AY712697	-	Clade 9	Cladonia subtenuis (Abbayes) A.Evans	USA: Okaloosa County, FL	NA	30.43813	-86.416827	0	-	-
-	-	AY712698	-	Clade 9	Cladonia subtenuis (Abbayes) A.Evans	USA: Okaloosa County, FL	NA	30.43813	-86.416827	0	-	-
-	-	AY712699	-	Clade 9	Cladonia subtenuis (Abbayes) A.Evans	USA: Okaloosa County, FL	NA	30.43813	-86.416827	0	-	-
-	-	AY712690	-	Clade 9	Cladonia subtenuis (Abbayes) A.Evans	USA: Highlands County, FL	NA	26.67163739599027	-80.88760030156251	6	-	-
-	-	AY712692	-	Clade 9	Cladonia evansii Abbayes	USA: Highlands County, FL	NA	26.67163739599027	-80.88760030156251	6	-	-
-	-	AY712695	-	Clade 9	Cladonia leporina Fr.	USA: Highlands County, FL	NA	26.67163739599027	-80.88760030156251	6	-	-
-	-	AY712700	-	Clade 9	Cladonia subtenuis (Abbayes) A.Evans	USA: Highlands County, FL	NA	26.67163739599027	-80.88760030156251	6	-	-
-	-	AY712696	-	Clade 9	Cladonia evansii Abbayes	USA: Highlands County, FL	NA	27.06487465117238	-80.95763814335939	7	-	-
-	-	AY712693	-	Clade 9	Cladonia evansii Abbayes	USA: Highlands County, FL	NA	26.80924203078639	-81.00707661992189	8	-	-
-	-	AY842279	-	Clade 9	Cladina confusa (R.Sant.) Follmann & Ahti	Brazil: Parana State	terricolous	-25.5347222	-48.34166666666667	13	-	-
-	-	AY712691	-	Clade 9	Cladonia evansii Abbayes	USA: Polk County, FL	NA	27.617719070802455	-81.12380635625001	20	-	-
-	-	AY712694	-	Clade 9	Cladonia subtenuis (Abbayes) A.Evans	USA: Polk County, FL	NA	27.617719070802455	-81.12380635625001	20	-	-
-	-	AY842276	-	Clade 9	Cladonia verticillaris Raddi	Brazil: Alhandra, PB	terricolous	-7.4333333	-34.93333333333333	36	-	-
-	-	HE803040	-	Clade 9	Cladonia delavayi Abbayes	India	saxicolous	29.3326944	80.09105555555556	1618	-	-
-	-	HE803041	-	Clade 9	Cladonia verticillata (Hoffm.) Schaer.	India	terricolous	29.3984722	80.08530555555555	1890	-	-
-	-	AF345417	-	Clade 9	Cladonia rappii A.Evans	USA: North Carolina	NA	NA	NA	NA	-	-
-	-	DQ482681	-	Clade 9	Cladonia subtenuis (Abbayes) A.Evans	USA: Georgia, Coffee County, Broxton Rocks	NA	NA	NA	NA	-	-
-	-	DQ482682	-	Clade 9	Cladonia subtenuis (Abbayes) A.Evans	USA: Florida, Okaloosa County, Rocky Bayou	NA	NA	NA	NA	-	-
-	-	EU008658	-	Clade 9	Cladia aggregata (Sw.) Nyl.	Costa Rica	NA	NA	NA	NA	-	-
-	-	JN990651	-	Clade 9	Cladonia confusa R.Sant.	Brasil	terricolous	NA	NA	NA	-	-
-	-	JN990652	-	Clade 9	Cladonia confusa R.Sant.	Brasil	terricolous	NA	NA	NA	-	-
-	-	JN990653	-	Clade 9	Cladonia confusa R.Sant.	Brasil	NA	NA	NA	NA	-	-
-	-	JN990654	-	Clade 9	Cladonia crispatula (Nyl.) Ahti	Brasil	terricolous	NA	NA	NA	-	-
-	-	JN990655	-	Clade 9	Cladonia crispatula (Nyl.) Ahti	Brasil	NA	NA	NA	NA	-	-
-	-	JN990656	-	Clade 9	Cladonia crispatula (Nyl.) Ahti	Brasil	terricolous	NA	NA	NA	-	-
-	-	JN990657	-	Clade 9	Cladonia crispatula (Nyl.) Ahti	Brasil	terricolous	NA	NA	NA	-	-
-	-	JN990659	-	Clade 9	Cladonia didyma (Fée) Vain.	Brasil	terricolous	NA	NA	NA	-	-
-	-	JQ359767	-	Clade 9	Cladonia confusa R.Sant.	NA	NA	NA	NA	NA	-	-
-	-	HE803030	-	Clade I1	Cladonia furcata (Huds.) Schrad.	India	terricolous	31.9981389	77.41316666666667	2300	-	-
-	-	HE803034	-	Clade I1	Cladonia corymbescens Nyl.	India	terricolous	29.970917	80.65547	2743	-	-
-	-	HE803031	-	Clade I1	Cladonia pyxidata (L.) Hoffm.	India	terricolous	30.3930278	79.31908333333332	3550	-	-
-	-	HE803032	-	Clade I1	Cladonia furcata (Huds.) Schrad.	India	terricolous	30.3743056	79.31952777777778	3700	-	-
-	-	HE803035	-	Clade I2	Cladonia furcata (Huds.) Schrad.	India	terricolous	30.4885833	79.21511111111111	3250	-	-
-	-	HE803043	-	Clade 9	Cladonia scabriuscula (Delise) Leight.	India	terricolous	25.1336944	93.0098611111111	1014	-	-
-	-	HE803042	-	Clade 9	Cladonia delavayi Abbayes	India	saxicolous	29.3326944	80.09105555555556	1618	-	-
-	-	HE803045	-	Clade 9	Cladonia fruticulosa Kremp.	India	terricolous	11.3959444	76.72683333333333	2607	-	-
-	-	HE803049	-	Clade 9	Cladonia cariosa Flörke	India	saxicolous	29.4229444	79.07491666666667	1745	-	-
-	-	HE803046	-	Clade 9	Cladonia fruticulosa Kremp.	India	terricolous	11.40025	76.73505555555556	2607	-	-
-	-	HE803047	-	Clade 9	Cladonia fruticulosa Kremp.	India	terricolous	11.40025	76.73505555555556	2607	-	-
-	-	HE803044	-	Clade 9	Cladonia verticillata (Hoffm.) Schaer.	India	terricolous	29.3984722	80.08530555555555	1890	-	-
-	-	AF345428	-	IO18/ Clade 8	Cladonia turgida Ehrh.	Russia	NA	NA	NA	NA	-	-
-	-	AF345412	-	IO49	Cladonia uncialis (L.) Weber	Finland	NA	NA	NA	NA	-	-
-	-	AF345414	-	IO50	Cladonia gracilis (L.) Willd.	Russia	NA	NA	NA	NA	-	-
-	-	EU008681	-	Clade A6	Lepraria nigrocincta Diederich, Sérus. & Aptroot	Costa Rica	NA	NA	NA	NA	-	-
-	-	AF345425	-	Asterochloris lobophora Skaloud & Peksa	Cladonia cristatella Tuck.	USA: Alabama	NA	NA	NA	NA	-	-
-	-	AF345436	-	MN063/ Clade 12	Cladonia pyxidata (L.) Hoffm.	Italy	NA	NA	NA	NA	-	-
-	-	AF345443	-	MN068	Cladonia pulviniformis Ahti	Guyana	NA	NA	NA	NA	-	-
-	-	AF345418	-	Clade IH2	Cladonia spinea Ahti	Guyana	NA	NA	NA	NA	-	-
-	-	AF345416	-	Clade A14	Cladonia peltastica (Nyl.) Müll.Arg.	Guyana	NA	NA	NA	NA	-	-
-	-	AF345419	-	Clade IH2	Cladonia variegata Ahti	Guyana	NA	NA	NA	NA	-	-
-	-	AF345426	-	Asterochloris lobophora Skaloud & Peksa	Cladonia parasitica (Hoffm.) Hoffm.	Canada: Nove Scotia	NA	44.415606	-65.088607	116	-	-
-	-	AY622830	-	MN274	Cladonia gracilis (L.) Willd.	Canada	saxicolous	53.940528	-101.1885375	271	-	-
-	-	AY622835	-	MN611	Cladonia rangiferina (L.) Weber	Canada	saxicolous	53.940528	-101.18853759	271	-	-
-	-	DQ530191	-	Asterochloris leprarii Skaloud & Peksa	Cladonia pocillum (Ach.) O.J.Rich.	Canada	NA	NA	NA	NA	-	-
-	-	EU008692	-	Asterochloris magna (Archibald) Skaloud & Peksa	Pilophorus acicularis (Ach.) Th.Fr.	USA	NA	NA	NA	NA	-	-
-	-	AY712705	-	Asterochloris lobophora Skaloud & Peksa	Cladonia prostrata A.Evans	USA: Okaloosa County, FL	NA	30.43813	-86.416827	0	-	-
-	-	DQ482675	-	Asterochloris lobophora Skaloud & Peksa	Cladonia subtenuis (Abbayes) A.Evans	USA: North Carolina, Wake County, Lizard Lick	NA	NA	NA	NA	-	-
-	-	DQ482677	-	RY1157/ Clade 8	Cladonia subtenuis (Abbayes) A.Evans	USA: Missouri, Bear Creek	NA	NA	NA	NA	-	-
-	-	DQ482674	-	Asterochloris lobophora Skaloud & Peksa	Cladonia subtenuis (Abbayes) A.Evans	USA: Arkansas, King's Bluff	NA	NA	NA	NA	-	-
-	-	DQ482676	-	RY1225	Cladonia subtenuis (Abbayes) A.Evans	USA: Pennsylvania, Lancaster County, New Texas	NA	NA	NA	NA	-	-
-	-	DQ482673	-	Asterochloris lobophora Skaloud & Peksa	Cladonia subtenuis (Abbayes) A.Evans	USA: Virginia, Amherst County, Naola	NA	NA	NA	NA	-	-
-	-	DQ482672	-	Asterochloris lobophora Skaloud & Peksa	Cladonia subtenuis (Abbayes) A.Evans	USA: Virginia, Amherst County, Naola	NA	NA	NA	NA	-	-
-	-	AY712703	-	Asterochloris lobophora Skaloud & Peksa	Cladonia pachycladodes Vain.	USA: Martin County, FL	NA	27.945880206249246	-80.64584537744139	12	-	-
-	-	AY712711	-	Asterochloris lobophora Skaloud & Peksa	Cladonia pachycladodes Vain.	USA: Martin County, FL	NA	27.945880206249246	-80.64584537744139	12	-	-
-	-	AY712702	-	Asterochloris lobophora Skaloud & Peksa	Cladonia prostrata A.Evans	USA: Highlands County, FL	NA	27.06487465117238	-80.95763814335939	7	-	-
-	-	AY712701	-	Asterochloris lobophora Skaloud & Peksa	Cladonia perforata A.Evans	USA: Polk County, FL	NA	27.617719070802455	-81.12380635625001	20	-	-
-	-	AY712706	-	Asterochloris lobophora Skaloud & Peksa	Cladonia pachycladodes Vain.	USA: Highlands County, FL	NA	27.06487465117238	-80.95763814335939	7	-	-
-	-	AY712704	-	Asterochloris lobophora Skaloud & Peksa	Cladonia pachycladodes Vain.	USA: Highlands County, FL	NA	26.67163739599027	-80.88760030156251	6	-	-
-	-	KX051237	-	Asterochloris sejongensis Kim & Shin	Sphaerophorus globosus (Huds.) Vain.	King George Island, Antarctica	NA	-62.2167833	-58.76133333333333	0	-	-
-	-	KX051238	-	Asterochloris sejongensis Kim & Shin	Cladonia pyxidata (L.) Hoffm.	King George Island, Antarctica	terricolous	-62.2167833	-58.76133333333333	0	-	-
-	-	MH415380	-	Clade StA1	Stereocaulon sp.	Denmark, Faroe Islands	NA	62.3173611	-7.1034444	0	-	-
-	-	MH415386	-	Clade StA1	Stereocaulon rivulorum H.Magn.	Denmark, Faroe Islands	muscicolous	62.3501667	-6.5978611	0	-	-
-	-	MH415388	-	Clade StA1	Stereocaulon cf. rivulorum	Denmark, Faroe Islands	NA	62.3428	-6.5876	0	-	-
-	-	MH415389	-	Clade StA1	Stereocaulon cf. rivulorum	Denmark, Faroe Islands	NA	62.3428	-6.5876	0	-	-
-	-	MH415390	-	Clade StA1	Stereocaulon rivulorum H.Magn.	Denmark, Faroe Islands	NA	62.3428	-6.5876	0	-	-
-	-	MH415435	-	Clade StA1	Stereocaulon cf. rivulorum	Denmark, Faroe Islands	NA	62.0196944	-6.8256111	0	-	-
-	-	MH415436	-	Clade StA1	Stereocaulon vesuvianum Pers.	Denmark, Faroe Islands	saxicolous	62.0196944	-6.8256111	0	-	-
-	-	MH415437	-	Clade StA1	Stereocaulon rivulorum H.Magn.	Denmark, Faroe Islands	NA	62.0196944	-6.8256111	0	-	-
-	-	MH415385	-	Clade StA1	Stereocaulon vesuvianum Pers.	Denmark, Faroe Islands	saxicolous	62.2362778	-6.6166389	42	-	-
-	-	MH415430	-	Clade StA1	Stereocaulon rivulorum H.Magn.	Denmark, Faroe Islands	NA	62.2634	-6.6171	80	-	-
-	-	MH415431	-	Clade StA1	Stereocaulon rivulorum H.Magn.	Denmark, Faroe Islands	NA	62.2634	-6.6171	80	-	-
-	-	MH415432	-	Clade StA1	Stereocaulon vesuvianum Pers.	Denmark, Faroe Islands	saxicolous	62.2634	-6.6171	80	-	-
-	-	MH415429	-	Clade StA1	Stereocaulon vesuvianum Pers.	Denmark, Faroe Islands	saxicolous	62.2974722	-6.6772222	100	-	-
-	-	MH415375	-	Clade StA1	Stereocaulon rivulorum H.Magn.	Denmark, Faroe Islands	NA	62.0196944	-6.8256111	204	-	-
-	-	MH415376	-	Clade StA1	Stereocaulon vesuvianum Pers.	Denmark, Faroe Islands	saxicolous	62.0196944	-6.8256111	204	-	-
-	-	MH415381	-	Clade StA1	Stereocaulon cf. vesuvianum	Denmark, Faroe Islands	NA	62.0334167	-6.8348056	278	-	-
-	-	MH415382	-	Clade StA1	Stereocaulon rivulorum H.Magn.	Denmark, Faroe Islands	NA	62.0334167	-6.8348056	278	-	-
-	-	MH415384	-	Clade StA1	Stereocaulon vesuvianum Pers.	Denmark, Faroe Islands	saxicolous	62.0334167	-6.8348056	278	-	-
-	-	MH415258	-	Asterochloris antarctica Kim, Kim & Shin	Stereocaulon alpinum Laurer	Iceland	muscicolous	64.12108	-19.78241	238	-	-
-	-	KT989915.	-	Asterochloris antarctica Kim, Kim & Shin	Cladonia coccifera (L.) Willd.	Austria: Stubalpe	NA	NA	NA	NA	-	-
-	-	KT989919	-	Clade StA3	Cladonia coccifera (L.) Willd.	Austria: Stubalpe	NA	NA	NA	NA	-	-
-	-	KT989920	-	Clade StA3	Cladonia coccifera (L.) Willd.	Czech Republic: Krkonose Mts.	NA	NA	NA	NA	-	-
-	-	KT989921	-	Clade StA3	Cladonia coccifera (L.) Willd.	Austria: Nockberge	NA	NA	NA	NA	-	-
-	-	MH415357	-	Clade StA4	Stereocaulon alpinum Laurer	Greenland, Disko Island	terricolous	69.240059	-53.542775	0	-	-
-	-	MH415364	-	Clade StA4	Stereocaulon alpinum Laurer	Greenland, Ilulissat	terricolous	69.240059	-53.542775	0	-	-
-	-	MH415330	-	Clade StA4	Stereocaulon sp.	Alaska	terricolous	60.574207	-149.572659	406	-	-
-	-	MH415281	-	Clade StA4	Stereocaulon sp.	Sweden, Vålådalen Nature	saxicolous	63.040556	12.898611	894	-	-
-	-	MH415410	-	Clade StA5	Stereocaulon alpinum Laurer	Canada	terricolous	49.693841	-125.364318	1168	-	-
-	-	MH415411	-	Clade StA5	Stereocaulon cf. grande	Canada	terricolous	49.693841	-125.364318	1168	-	-
-	-	MH415412	-	Clade StA5	Stereocaulon cf. grande	Canada	terricolous	49.693841	-125.364318	1168	-	-
-	-	MH415282	-	Clade StA5	Stereocaulon vesuvianum Pers.	Georgia	terricolous	42.65884	44.57376	2948	-	-
-	-	MH415221	-	Clade StA5	Stereocaulon alpinum Laurer	Georgia	corticolous	42.502235	45.355319	2996	-	-
-	-	MH415222	-	Clade StA5	Stereocaulon alpinum Laurer	Georgia	corticolous	42.502235	45.355319	2996	-	-
-	-	MH415224	-	Clade StA5	Stereocaulon alpinum Laurer	Georgia	corticolous	42.502235	45.355319	2996	-	-
-	-	MH415225	-	Clade StA5	Stereocaulon alpinum Laurer	Georgia	corticolous	42.502235	45.355319	2996	-	-
-	-	MH415291	-	Clade StA5	Stereocaulon cf. alpinum	Georgia	terricolous	42.502231	45.291398	3274	-	-
-	-	AF345427	-	Clade StA5	Cladonia subulata (L.) Weber	Germany	NA	NA	NA	NA	-	-
-	-	MH415273	-	Clade StA6	Stereocaulon cf. alpinum	Argentina, Santa Cruz	terricolous	-49.266667	-72.983333	990	-	-
-	-	KF907657	-	URa14	Psora decipiens (Hedw.) Hoffm.	Austria: Hochtor	NA	47.0833	12.85	2200	-	-
-	-	KF907659	-	URa14	Peltigera rufescens Hook.f.	Austria: Hochtor	NA	47.0833	12.85	2200	-	-
-	-	KF907660	-	URa14	Psora decipiens (Hedw.) Hoffm.	Austria: Hochtor	NA	47.0833	12.85	2200	-	-
-	-	KF907658	-	URa15	Fulgensia bracteata ssp. deformis	Austria: Hochtor	NA	47.0833	12.85	2200	-	-
-	-	KF907661	-	URa15	Fulgensia bracteata ssp. deformis	Austria: Hochtor	NA	47.0833	12.85	2200	-	-
-	-	KF907662	-	Asterochloris erici (Ahmadjian) Skaloud & Peksa	Gyalolechia fulgens (Sw.) Søchting, Frödén & Arup	Germany: Ruine Homburg	NA	50.0167	9.8	295	-	-
-	-	KF907663	-	Asterochloris erici (Ahmadjian) Skaloud & Peksa	Peltigera rufescens Hook.f.	Germany: Ruine Homburg	NA	50.0167	9.8	295	-	-
-	-	KF907664	-	Asterochloris erici (Ahmadjian) Skaloud & Peksa	Peltigera rufescens Hook.f.	Germany: Ruine Homburg	NA	50.0167	9.8	295	-	-
-	-	KF907665	-	Asterochloris erici (Ahmadjian) Skaloud & Peksa	Peltigera rufescens Hook.f.	Germany: Ruine Homburg	NA	50.0167	9.8	295	-	-
-	-	KF907645	-	URa17	Psora decipiens (Hedw.) Hoffm.	Germany: Ruine Homburg	NA	50.0167	9.8	295	-	-
-	-	KF907646	-	URa17	Psora decipiens (Hedw.) Hoffm.	Germany: Ruine Homburg	NA	50.0167	9.8	295	-	-
-	-	KF907647	-	URa17	Psora decipiens (Hedw.) Hoffm.	Sweden: Gynge Alvar	NA	56.5421	16.4784	43	-	-
-	-	KF907648	-	URa17	Psora decipiens (Hedw.) Hoffm.	Sweden: Gynge Alvar	NA	56.5421	16.4784	43	-	-
-	-	KF907649	-	URa17	Psora decipiens (Hedw.) Hoffm.	Sweden: Gynge Alvar	NA	56.5421	16.4784	43	-	-
-	-	KF907650	-	URa17	Psora decipiens (Hedw.) Hoffm.	Sweden: Gynge Alvar	NA	56.5421	16.4784	43	-	-
-	-	KF907651	-	URa17	Psora decipiens (Hedw.) Hoffm.	Sweden: Gynge Alvar	NA	56.5421	16.4784	43	-	-
-	-	KF907652	-	URa17	Psora decipiens (Hedw.) Hoffm.	Sweden: Gynge Alvar	NA	56.5421	16.4784	43	-	-
-	-	KF907653	-	URa17	Psora decipiens (Hedw.) Hoffm.	Sweden: Gynge Alvar	NA	56.5421	16.4784	43	-	-
-	-	KF907654	-	URa17	Psora decipiens (Hedw.) Hoffm.	Sweden: Gynge Alvar	NA	56.5421	16.4784	43	-	-
-	-	KF907655	-	URa17	Psora decipiens (Hedw.) Hoffm.	Sweden: Gynge Alvar	NA	56.5421	16.4784	43	-	-
-	-	KF907656	-	URa17	Psora decipiens (Hedw.) Hoffm.	Sweden: Gynge Alvar	NA	56.5421	16.4784	43	-	-
-	-	KF907666	-	URa17	Psora decipiens (Hedw.) Hoffm.	Germany: Ruine Homburg	NA	50.0167	9.8	295	-	-
-	-	KF907667	-	URa17	Psora decipiens (Hedw.) Hoffm.	Germany: Ruine Homburg	NA	50.0167	9.8	295	-	-
-	-	KF907668	-	URa17	Psora decipiens (Hedw.) Hoffm.	Germany: Ruine Homburg	NA	50.0167	9.8	295	-	-
-	-	KF907670	-	URa17	Psora decipiens (Hedw.) Hoffm.	Germany: Ruine Homburg	NA	50.0167	9.8	295	-	-
-	-	KF907671	-	URa17	Psora decipiens (Hedw.) Hoffm.	Germany: Ruine Homburg	NA	50.0167	9.8	295	-	-
10CORN	-	MW043487	-	Asterochloris glomerata (Warén) Skaloud & Peksa	Cladonia cornuta (L.) Hoffm.	Finland, Uusima, Kirkonumi, Pino-Bodas (MACB)	NA	NA	NA	NA	-	-
10RANG	-	MW043488	-	Asterochloris mediterranea E.Barreno, S.Chiva, P.Moya & P.Škaloud	Cladonia rangiformis Hoffm.	Turkey, Zolguldak, Yazici (H)	NA	NA	NA	NA	-	-
11RANG	-	MW043489	-	Asterochloris mediterranea E.Barreno, S.Chiva, P.Moya & P.Škaloud	Cladonia rangiformis Hoffm.	Iran, Mazandaran, Sohrabi (H)	NA	NA	NA	NA	-	-
14RANG	-	MW043491	-	Clade 8	Cladonia rangiformis Hoffm.	Finland, U, Helsinki, Pykälä (H)	NA	NA	NA	NA	-	-
18HUMIL	-	MW043492	-	Clade 12	Cladonia conista Robbins ex A.Evans	Russia, Sakha Republic, Verkhoyansk, Ahti (H)	NA	NA	NA	NA	-	-
1HUMIL	-	MW043494	-	Asterochloris mediterranea E.Barreno, S.Chiva, P.Moya & P.Škaloud	Cladonia conista Robbins ex A.Evans	Spain, Castellón, Chovar, Burgaz (MACB 97591)	NA	NA	NA	NA	-	-
1STEREO	-	MW043495	-	Clade 8	Cladonia stereoclada Abbayes	Azores, Sao Miguel, Serra Aqua de Pau, Rib. Grande, Berger (H)	NA	NA	NA	NA	-	-
1SUBT	-	MW043496	-	Asterochloris mediterranea E.Barreno, S.Chiva, P.Moya & P.Škaloud	Cladonia subturgida Samp.	Spain, Huelva, Zalamea la Real, Burgaz (MACB 49934)	NA	NA	NA	NA	-	-
2HUMIL	-	MW043498	-	Asterochloris woessiae Skaloud & Peksa	Cladonia conista Robbins ex A.Evans	Spain, Huesca, Oza, Burgaz (MACB 92796)	NA	NA	NA	NA	-	-
3HUMIL	-	MW043501	-	Asterochloris woessiae Skaloud & Peksa	Cladonia conista Robbins ex A.Evans	Spain, Orense, Burgaz (MACB 98080)	NA	NA	NA	NA	-	-
3RANGI	-	MW043502	-	Asterochloris woessiae Skaloud & Peksa	Cladonia rangiformis Hoffm.	Portugal, Madeira, Paul de la Serra, Väre (H)	NA	NA	NA	NA	-	-
3REI	-	MW043503	-	Clade 8	Cladonia rei Schaer.	Sweden, Sverige, Gästrikland, Odelvik & Hellström 04786 (S F52894)	NA	NA	NA	NA	-	-
4CONIST	-	MW043504	-	Clade 8	Cladonia conista Robbins ex A.Evans	USA, Pensilvania, Blair county, Lendemer et al. (H)	NA	NA	NA	NA	-	-
5RANG	-	MW043506	-	Asterochloris woessiae Skaloud & Peksa	Cladonia rangiformis Hoffm.	Netherlands, Zuid-Holland, Aptroot (H)	NA	NA	NA	NA	-	-
5REI	-	MW043507	-	Asterochloris lobophora Skaloud & Peksa	Cladonia rei Schaer.	Canada, Newfoundland, Avalon Peninsula, Lendemer (BG L86394)	NA	NA	NA	NA	-	-
6RANG	-	MW043508	-	Asterochloris mediterranea E.Barreno, S.Chiva, P.Moya & P.Škaloud	Cladonia rangiformis Hoffm.	Sweden, Öland, Böda, Stkytén (H)	NA	NA	NA	NA	-	-
6REI	-	MW043509	-	Asterochloris lobophora Skaloud & Peksa	Cladonia rei Schaer.	USA, Minnesota, Lake County, Wetmore 92312 (S F53070)	NA	NA	NA	NA	-	-
7RANG	-	MW043510	-	Asterochloris mediterranea E.Barreno, S.Chiva, P.Moya & P.Škaloud	Cladonia rangiformis Hoffm.	Creece, Crete, Imbros, Väre (H)	NA	NA	NA	NA	-	-
7REI	-	MW043511	-	Asterochloris mediterranea E.Barreno, S.Chiva, P.Moya & P.Škaloud	Cladonia rei Schaer.	Spain, Gerona, San Sadurmí, Burgaz (MACB)	NA	NA	NA	NA	-	-
8RANG	-	MW043512	-	Asterochloris mediterranea E.Barreno, S.Chiva, P.Moya & P.Škaloud	Cladonia rangiformis Hoffm.	Creece, Santorini, Episkopi, Väre (H)	NA	NA	NA	NA	-	-
8REI	-	MW043513	-	Asterochloris mediterranea E.Barreno, S.Chiva, P.Moya & P.Škaloud	Cladonia rei Schaer.	Spain, Barcelona, Montseny, Burgaz (MACB 100473)	NA	NA	NA	NA	-	-
9RANG	-	MW043514	-	Asterochloris mediterranea E.Barreno, S.Chiva, P.Moya & P.Škaloud	Cladonia rangiformis Hoffm.	Creece, Santorini, Persia, Väre (H)	NA	NA	NA	NA	-	-
CL101	-	MW043516	-	Clade 9	Cladonia mauritiana Ahti & J.C.David	Cameroon, Minloua Mt, Piatek & Piatek (KW)	NA	NA	NA	NA	-	-
CL102	-	MW043517	-	Clade 9	Cladonia camerunensis Ahti & Flakus	Cameroon, Minloua Mt, Piatek & Piatek (KW)	NA	NA	NA	NA	-	-
CL1025	-	MW043518	-	Asterochloris mediterranea E.Barreno, S.Chiva, P.Moya & P.Škaloud	Cladonia rangiformis Hoffm.	Cape verde, S. Pérez-Ortega 5040 (MA)	NA	NA	NA	NA	-	-
CL1026	-	MW043519	-	Asterochloris mediterranea E.Barreno, S.Chiva, P.Moya & P.Škaloud	Cladonia rangiformis Hoffm.	Cape verde, S. Pérez-Ortega 4943 (MA)	NA	NA	NA	NA	-	-
CL1027	-	MW043520	-	Asterochloris mediterranea E.Barreno, S.Chiva, P.Moya & P.Škaloud	Cladonia rangiformis Hoffm.	Cape verde, S. Pérez-Ortega 4997 (MA)	NA	NA	NA	NA	-	-
CL103	-	MW043521	-	Asterochloris glomerata (Warén) Skaloud & Peksa	Cladonia hondoensis Asahina	Japan, Hokkaido, Thor 26082 (H)	NA	NA	NA	NA	-	-
CL104	-	MW043522	-	Clade 9	Cladonia peltasta (Ach.) Spreng.	France, Reunion, San Benoît, P.& B. Boom 40397 (H)	NA	NA	NA	NA	-	-
CL105	-	MW043523	-	OTU14 by Pino-Bodas and Stenroos 2020	Cladonia poroscypha S.Hammer	USA, Oregon, Douglas county, McCune 31008 (H)	NA	NA	NA	NA	-	-
CL106	-	MW043524	-	Clade 9	Cladonia candelabrum s. lat. (Bory) Nyl.	Madagascar, Anjozorobe city, Mananara Lodge, P. Baranow & D. L. Szlachtko (H)	NA	NA	NA	NA	-	-
CL11	-	MW043525	-	Asterochloris italiana (Archibald) Skaloud & Peksa	Cladonia fruticulosa Kremp.	New Zealand, South Island, West Coast, Haast Highway, Stenroos 5945 (H)	NA	NA	NA	NA	-	-
CL111	-	MW043526	-	Asterochloris irregularis (Hildreth & Ahmadjian) Skaloud & Peksa	Cladonia alinii Trass	Russia, Primorye Territory, Zhdanov Sikh-3-3a (H)	NA	NA	NA	NA	-	-
CL112	-	MW043527	-	Asterochloris italiana (Archibald) Skaloud & Peksa	Cladonia foliacea (Huds.) Willd.	Portugal, Azores, Pico island, Aprtoot 67832 (H)	NA	NA	NA	NA	-	-
CL114	-	MW043528	-	Asterochloris italiana (Archibald) Skaloud & Peksa	Cladonia brevis (Sandst.) Sandst.	USA, Pennsylvania, Wyoming Co., Lendemer 13914 (H)	NA	NA	NA	NA	-	-
CL115	-	MW043529	-	Clade 9	Cladonia ceratophyllina (Nyl.) Vain.	France, Reunion, San Benoît, P. & B. Boom 40320 (H)	NA	NA	NA	NA	-	-
CL117	-	MW043530	-	Asterochloris irregularis (Hildreth & Ahmadjian) Skaloud & Peksa	Cladonia cineracea Ahti	Russia, Sakha Republic, Ahti 64967 (H)	NA	NA	NA	NA	-	-
CL120	-	MW043532	-	Asterochloris pseudoirregularis Kim, Kim & Shin	Cladonia granulans Vain.	Russia, Kamchatka, Himelbrant & Stepanchikova K-34-09 (H)	NA	NA	NA	NA	-	-
CL121	-	MW043533	-	Asterochloris glomerata (Warén) Skaloud & Peksa	Cladonia krogiana Løfall & Timdal	Norway, Ostfold, Lofall 10973 (H)	NA	NA	NA	NA	-	-
CL126	-	MW043535	-	Asterochloris glomerata (Warén) Skaloud & Peksa	Cladonia piedmontensis G.Merr.	USA, Pennsylvania, Lancaster Co. New Texas Serpentine, Lendemer 17876 (H)	NA	NA	NA	NA	-	-
CL127	-	MW043536	-	Clade 9	Cladonia polycarpia G.Merr.	USA, Georgia, Lendemer 21042 (H)	NA	NA	NA	NA	-	-
CL130	-	MW043537	-	Asterochloris italiana (Archibald) Skaloud & Peksa	Cladonia prolifica S.Hammer & Ahti	USA, Oregon, Tillamook County, McCune 29801 (H)	NA	NA	NA	NA	-	-
CL131	-	MW043538	-	Asterochloris mediterranea E.Barreno, S.Chiva, P.Moya & P.Škaloud	Cladonia ramulosa s. lat. (With.) J.R.Laundon	Turkey, Center, 7 km to Zonguldak, Yazici 8 (H)	NA	NA	NA	NA	-	-
CL132	-	MW043539	-	Asterochloris italiana (Archibald) Skaloud & Peksa	Cladonia pulvinata (Sandst.) van Herk & Aptroot	The Netherland, Aptroot 59984 (H)	NA	NA	NA	NA	-	-
CL135	-	MW043541	-	Asterochloris italiana (Archibald) Skaloud & Peksa	Cladonia subcervicornis (Vain.) Kernst.	Faeroe island, Väre L1841 (H)	NA	NA	NA	NA	-	-
CL136	-	MW043542	-	Clade 9	Cladonia subreticulata Ahti	France, Reunion, San Benoît, P. & B. Boom 40089 (H)	NA	NA	NA	NA	-	-
CL137	-	MW043543	-	Asterochloris pseudoirregularis Kim, Kim & Shin	Cladonia vulcani Savicz	Russia, Kamchatka, Himelbrant & Stepanchikova K-34-09 (H)	NA	NA	NA	NA	-	-
CL139	-	MW043544	-	Clade StA3	Cladonia polydactyla (Flörke) Spreng.	Denmark, Bornholm, Hansen Exs. 546 (H)	NA	NA	NA	NA	-	-
CL14	-	MW043545	-	Clade CL100	Cladonia imbricata S.Hammer	New Zealand, South Island, West Coast, Haast Highway, Stenroos 5952 (H)	NA	NA	NA	NA	-	-
CL142	-	MW043547	-	Asterochloris glomerata (Warén) Skaloud & Peksa	Cladonia phyllophora Ehrh. ex Hoffm.	France, Masson 662755bis (H)	NA	NA	NA	NA	-	-
CL143	-	MW043548	-	Asterochloris magna (Archibald) Skaloud & Peksa	Cladonia umbricola Tønsberg & Ahti	USA, Alaska, Dillman 3 (H)	NA	NA	NA	NA	-	-
CL144	-	MW043549	-	Clade 9	Cladonia varians Vain. ex Ahti	France, Reunion, San Benoît, P. & B. Boom 40418 (H)	NA	NA	NA	NA	-	-
CL150	-	MW043550	-	Asterochloris magna (Archibald) Skaloud & Peksa	Cladonia decorticata (Flörke) Spreng.	USA, Alaska, Noatak National Preserve, tributary of Kukururok River, Ahti 63342a (H)	NA	NA	NA	NA	-	-
CL16	-	MW043551	-	Asterochloris italiana (Archibald) Skaloud & Peksa	Cladonia cf. glebosa	New Zealand, South Island, Southland, Fiordland National Park, Stenroos 5841 (H)	NA	NA	NA	NA	-	-
CL161	-	MW043552	-	Clade 9	Cladonia medusina (Bory) Nyl.	New Zealand, South Island, West Coast, Lewis Pass, Stenroos 5974 (H)	NA	NA	NA	NA	-	-
CL162	-	MW043553	-	Clade 9	Cladonia medusina (Bory) Nyl.	Madagascar, Baranow & Szlachetko (H)	NA	NA	NA	NA	-	-
CL164	-	MW043554	-	Asterochloris italiana (Archibald) Skaloud & Peksa	Cladonia borbonica Nyl.	New Caledonia, Christenhutz 6169 (H)	NA	NA	NA	NA	-	-
CL165	-	MW043555	-	OTU14 by Pino-Bodas and Stenroos 2020	Cladonia macilenta Rabenh.	New Caledonia, Christenhutz 6169a (H)	NA	NA	NA	NA	-	-
CL167	-	MW043557	-	Asterochloris irregularis (Hildreth & Ahmadjian) Skaloud & Peksa	Cladonia labradorica Ahti & Brodo	Canada, Quebec, Seppälä E1 (H)	NA	NA	NA	NA	-	-
CL172	-	MW043559	-	Clade 9	Cladonia ceratophyllina (Nyl.) Vain.	France, Reunion, Schumm & Frahm 15187 (H)	NA	NA	NA	NA	-	-
CL174A	-	MW043560	-	Asterochloris italiana (Archibald) Skaloud & Peksa	Cladonia rappii s. lat. A.Evans	Australia, Westerm Australia, Schumm & Stocker 15800 (H)	NA	NA	NA	NA	-	-
CL174B	-	MW043561	-	Asterochloris italiana (Archibald) Skaloud & Peksa	Cladonia rappii s. lat. A.Evans	Australia, Westerm Australia, Schumm & Stocker 15800 (H)	NA	NA	NA	NA	-	-
CL181	-	MW043563	-	Clade 9	Cladonia skottsbergii H.Magn.	USA, Hawaii, Schumm & Frahm 16889 (H)	NA	NA	NA	NA	-	-
CL184	-	MW043565	-	Asterochloris italiana (Archibald) Skaloud & Peksa	Cladonia capitellata (Hook.f. & Taylor) C.Bab.	Australia, Western Australia, Schumm & Stocker 15843 (H)	NA	NA	NA	NA	-	-
CL189	-	MW043567	-	Clade 9	Cladonia coccifera s. lat. (L.) Willd.	France, Reunion, Schumm & Frahm 15077 (H)	NA	NA	NA	NA	-	-
CL19	-	MW043574	-	Asterochloris italiana (Archibald) Skaloud & Peksa	Cladonia subsubulata Nyl.	New Zealand, South Island, Southland, Fiordland National Park, Stenroos 5871 (H)	NA	NA	NA	NA	-	-
CL191	-	MW043569	-	Clade 9	Cladonia mauritiana Ahti & J.C.David	France, Reunion, Shumm & Frahm 15496 (H)	NA	NA	NA	NA	-	-
CL192	-	MW043570	-	Asterochloris italiana (Archibald) Skaloud & Peksa	Cladonia rigida (Hook.f. & Taylor) Hampe	Australia, Western Australia, Schumm & Stocker 15677 (H)	NA	NA	NA	NA	-	-
CL195	-	MW043571	-	Asterochloris mediterranea E.Barreno, S.Chiva, P.Moya & P.Škaloud	Cladonia ramulosa s. lat. (With.) J.R.Laundon	Greece, Samos, Schumm & Düll 13894 (H)	NA	NA	NA	NA	-	-
CL196	-	MW043572	-	Asterochloris mediterranea E.Barreno, S.Chiva, P.Moya & P.Škaloud	Cladonia ramulosa s. lat. (With.) J.R.Laundon	Spain, Baleares Island, Schumm, Frahm & Lüth 16423 (H)	NA	NA	NA	NA	-	-
CL199	-	MW043573	-	Asterochloris lobophora Skaloud & Peksa	Cladonia leporina Fr.	USA, Georgia, Emanuel Co. Ohoopee Dunes Natural, Lendemer 21275 (H)	NA	NA	NA	NA	-	-
CL200	-	MW043575	-	Clade 9	Cladonia ravenelii Tuck.	USA, Florida, Martin Co., Rosentreter 16468 (H)	NA	NA	NA	NA	-	-
CL202	-	MW043576	-	Asterochloris lobophora Skaloud & Peksa	Cladonia leporina Fr.	USA, Georgia, Lendemer 21944 (H)	NA	NA	NA	NA	-	-
CL203	-	MW043577	-	Clade 9	Cladonia hypoxantha Tuck.	USA, South Carolina, Aiken Co., Lendemer 22075 (H)	NA	NA	NA	NA	-	-
CL204	-	MW043578	-	Asterochloris irregularis (Hildreth & Ahmadjian) Skaloud & Peksa	Cladonia uncialis subsp. uncialis (L.) Weber ex F.H.Wigg.	Finland, Haikonen 26612 (H)	NA	NA	NA	NA	-	-
CL21	-	MW043583	-	Asterochloris italiana (Archibald) Skaloud & Peksa	Cladonia capitellata (Hook.f. & Taylor) C.Bab.	New Zealand, South Island, Southland, Wilderness Scientific Reserve, Stenroos 5877 (H)	NA	NA	NA	NA	-	-
CL211	-	MW043579	-	Asterochloris italiana (Archibald) Skaloud & Peksa	Cladonia graeca Sipman & Ahti	Greece, Dim. Karistos: S Evvia, summit area of Mt. Ochi, Sipman & Raus 53957a (H)	NA	NA	NA	NA	-	-
CL213	-	MW043580	-	Asterochloris irregularis (Hildreth & Ahmadjian) Skaloud & Peksa	Cladonia nipponica Asahina	USA, Alaska, Kodiak Island, Dillman 19 (H)	NA	NA	NA	NA	-	-
CL214	-	MW043581	-	Asterochloris mediterranea E.Barreno, S.Chiva, P.Moya & P.Škaloud	Cladonia glauca Flörke	Greece, Thasos island, Babouras Peninsula, Sipman & Raus 58589 (H)	NA	NA	NA	NA	-	-
CL215	-	MW043582	-	Clade 9	Cladonia sp.	France, Reunion, Brand 58909 (H)	NA	NA	NA	NA	-	-
CL22	-	MW043584	-	Asterochloris italiana (Archibald) Skaloud & Peksa	Cladonia asperula Ahti & S.Stenroos	New Zealand, South Island, Southland, Fiordland National Park, Borland Rd., Stenroos 5885 (H)	NA	NA	NA	NA	-	-
CL222	-	MW043585	-	Clade 9	Cladonia centrophora Müll.Arg.	France, Reunion, Brand 58833 (H)	NA	NA	NA	NA	-	-
CL223	-	MW043586	-	Asterochloris glomerata (Warén) Skaloud & Peksa	Cladonia submitis A.Evans	USA, New York, Long island, Stenroos 5738 (H)	NA	NA	NA	NA	-	-
CL224	-	MW043587	-	Asterochloris glomerata (Warén) Skaloud & Peksa	Cladonia conspicua s. lat. (Ahti) Ahti	USA, North Carolina, Hyvönen 7064 (H)	NA	NA	NA	NA	-	-
CL226	-	MW043588	-	Asterochloris glomerata (Warén) Skaloud & Peksa	Cladonia caroliniana (Schwein.) Tuck.	USA, North Carolina, Perlmutter 1796 (H)	NA	NA	NA	NA	-	-
CL227	-	MW043589	-	Clade 9	Cladonia petrophila R.C.Harris	USA, North Carolina, Perlmutter 2538 (H)	NA	NA	NA	NA	-	-
CL228	-	MW043590	-	Asterochloris mediterranea E.Barreno, S.Chiva, P.Moya & P.Škaloud	Cladonia cryptochlorophaea Asahina	Greece, Kavala, Thasos island, Babouras, Sipman & Raus (H)	NA	NA	NA	NA	-	-
CL229	-	MW043591	-	Asterochloris mediterranea E.Barreno, S.Chiva, P.Moya & P.Škaloud	Cladonia crispata s. lat. (Ach.) Flot.	Greece, Thasos island, Sipman & Raus (H)	NA	NA	NA	NA	-	-
CL23	-	MW043592	-	Asterochloris italiana (Archibald) Skaloud & Peksa	Cladonia ustulata (Hook.f. & Taylor) Leitg.	New Zealand, South Island, Southland, Fiordland National Park, Borland Rd., Stenroos 5886 (H)	NA	NA	NA	NA	-	-
CL231	-	MW043593	-	Asterochloris mediterranea E.Barreno, S.Chiva, P.Moya & P.Škaloud	Cladonia diversa Asperges ex S.Stenroos	Greece, Kavala, Thasos island, along road from Maries to Mt. Ipsarion, Sipman & Raus (H)	NA	NA	NA	NA	-	-
CL233	-	MW043594	-	Asterochloris irregularis (Hildreth & Ahmadjian) Skaloud & Peksa	Cladonia uncialis subsp. uncialis (L.) Weber ex F.H.Wigg.	Japan, Honsu, Ohmura 6017 (H)	NA	NA	NA	NA	-	-
CL234	-	MW043595	-	Clade I2	Cladonia fenestralis Nuno	Taiwan, Mingchih, Ohmura 7597 (H)	NA	NA	NA	NA	-	-
CL235	-	MW043596	-	Clade 9	Cladonia hypoxantha Tuck.	USA, South Carolina, Aiken Co., Lendemer 22075 (H)	NA	NA	NA	NA	-	-
CL238	-	MW043597	-	Clade 9	Cladonia leptoclada Abbayes	France, Reunion, Brand 58906 (H)	NA	NA	NA	NA	-	-
CL239	-	MW043598	-	Clade 9	Cladonia didyma (Fée) Vain.	France, Reunion, Brand 58837 (H)	NA	NA	NA	NA	-	-
CL240	-	MW043599	-	Clade 9	Cladonia gigantea s. lat. (Bory) H.Olivier	France, Reunion, Brand 58908 (H)	NA	NA	NA	NA	-	-
CL241	-	MW043600	-	Clade 9	Cladonia cf. cinereorubens	France, Reunion, Brand 58488 (H)	NA	NA	NA	NA	-	-
CL242	-	MW043601	-	Asterochloris mediterranea E.Barreno, S.Chiva, P.Moya & P.Škaloud	Cladonia confusa R.Sant.	France, Reunion, Brand 59820 (H)	NA	NA	NA	NA	-	-
CL244	-	MW043602	-	Asterochloris irregularis (Hildreth & Ahmadjian) Skaloud & Peksa	Cladonia kanewskii Oxner	Russia, Kamchatka territory, Koryakia, Himelbrant 02082011-1 (H)	NA	NA	NA	NA	-	-
CL246	-	MW043603	-	Asterochloris glomerata (Warén) Skaloud & Peksa	Cladonia uncialis subsp. uncialis (L.) Weber ex F.H.Wigg.	Canada , Nova Scotia, Anderson 150888 (H)	NA	NA	NA	NA	-	-
CL251	-	MW043605	-	Asterochloris pseudoirregularis Kim, Kim & Shin	Cladonia amaurocraea (Flörke) Schaer.	USA, Alaska, Ahti & Talbot 70015 (H)	NA	NA	NA	NA	-	-
CL252	-	MW043606	-	Asterochloris pseudoirregularis Kim, Kim & Shin	Cladonia amaurocraea (Flörke) Schaer.	USA, Alaska, Ahti & Talbot 69854 (H)	NA	NA	NA	NA	-	-
CL255	-	MW043607	-	Asterochloris italiana (Archibald) Skaloud & Peksa	Cladonia islandica Kristinsson & Ahti	USA, Alaska, Aleutian island, Amlia Island, Talbot AML008-X-13Ab (H)	NA	NA	NA	NA	-	-
CL256	-	MW043608	-	Asterochloris pseudoirregularis Kim, Kim & Shin	Cladonia gracilis subsp. vulnerata Ahti.	USA, Alaska, Aleutian Islands, Unimak Island, False Pass, Ahti & Talbot 70015 (H)	NA	NA	NA	NA	-	-
CL258	-	MW043609	-	Asterochloris glomerata (Warén) Skaloud & Peksa	Cladonia deformis (L.) Hoffm.	Finland, Päijänne Tavastia, Haikonen 27632 (H)	NA	NA	NA	NA	-	-
CL259	-	MW043610	-	Asterochloris friedlii Skaloud & Peksa	Cladonia fimbriata (L.) Fr.	Finland, South Häme, Haikonen 28468 (H)	NA	NA	NA	NA	-	-
CL261	-	MW043611	-	Asterochloris irregularis (Hildreth & Ahmadjian) Skaloud & Peksa	Cladonia botrytes (K.G.Hagen) Willd.	Finland, Päijänne Tavastia, Haikonen 28336 (H)	NA	NA	NA	NA	-	-
CL263	-	MW043612	-	Asterochloris italiana (Archibald) Skaloud & Peksa	Cladonia groenlandica (E.Dahl) Trass	USA, Alaska, Aleutian islands, Talbot AML008-X-13Aa (H)	NA	NA	NA	NA	-	-
CL27	-	MW043615	-	Asterochloris italiana (Archibald) Skaloud & Peksa	Cladonia pleurota (Flörke) Schaer.	New Zealand, South Island, Southland, Fiordland National Park, Borland Rd., Stenroos 5894 (H)	NA	NA	NA	NA	-	-
CL29	-	MW043626	-	Asterochloris italiana (Archibald) Skaloud & Peksa	Cladonia neozelandica Vain.	New Zealand, South Island, Otago, Pisa Conservation Area, Stenroos 5900 (H)	NA	NA	NA	NA	-	-
CL30	-	MW043631	-	Asterochloris italiana (Archibald) Skaloud & Peksa	Cladonia mawsonii C.W. Dodge	New Zealand, South Island, Otago, Pisa Conservation Area, Stenroos 5901 (H)	NA	NA	NA	NA	-	-
CL302	-	MW043632	-	Asterochloris irregularis (Hildreth & Ahmadjian) Skaloud & Peksa	Cladonia crispata (Ach.) Flot.	Russia, Pechenga Lapland, Uotila 49072 (H)	NA	NA	NA	NA	-	-
CL303	-	MW043633	-	Asterochloris glomerata (Warén) Skaloud & Peksa	Cladonia pleurota (Flörke) Schaer.	Russia, Leningrad Region, Ahti 68375a (H)	NA	NA	NA	NA	-	-
CL306	-	MW043634	-	Asterochloris irregularis (Hildreth & Ahmadjian) Skaloud & Peksa	Cladonia botrytes (K.G.Hagen) Willd.	Russia, Pechenga Lapland, Uotila 49080a (H)	NA	NA	NA	NA	-	-
CL307	-	MW043635	-	Asterochloris magna (Archibald) Skaloud & Peksa	Cladonia chlorophaea (Flörke ex Sommerf.) Spreng.	Russia, Pechenga Lapland, Uotila 49247 (H)	NA	NA	NA	NA	-	-
CL308	-	MW043701	-	Asterochloris italiana (Archibald) Skaloud & Peksa	Cladonia portentosa (Dufour) Coem.	USA, Alaska, Aleutian islands, Unimak, Talbot & Myers UNI064-24 (H)	NA	NA	NA	NA	-	-
CL31	-	MW043636	-	Asterochloris italiana (Archibald) Skaloud & Peksa	Cladonia sp.	New Zealand, South Island, Otago, Pisa Conservation Area, Stenroos 5902 (H)	NA	NA	NA	NA	-	-
CL313	-	MW043638	-	Asterochloris glomerata (Warén) Skaloud & Peksa	Cladonia monomorpha Aptroot, Sipman & Herk	Finland, Uusima, Ahti 72093 (H)	NA	NA	NA	NA	-	-
CL314	-	MW043639	-	Asterochloris glomerata (Warén) Skaloud & Peksa	Cladonia piedmontensis G.Merr.	USA, Pennsylvania, Lendemer 25582 (H)	NA	NA	NA	NA	-	-
CL315	-	MW043640	-	Asterochloris glomerata (Warén) Skaloud & Peksa	Cladonia monomorpha Aptroot, Sipman & Herk	Netherlands, Gelderland, Ahti & Aptroot 72005 (H)	NA	NA	NA	NA	-	-
CL327	-	MW043646	-	Asterochloris irregularis (Hildreth & Ahmadjian) Skaloud & Peksa	Cladonia uliginosa (Ahti) Ahti	Finland, Muonio, Haikonen 29139 (H)	NA	NA	NA	NA	-	-
CL328	-	MW043647	-	Asterochloris irregularis (Hildreth & Ahmadjian) Skaloud & Peksa	Cladonia macrophylla (Schaer.) Stenh.	Finland, Uusima, Vantaa, Pino-Bodas, Ahti, Steinová & Arriba (H)	NA	NA	NA	NA	-	-
CL330	-	MW043648	-	Asterochloris italiana (Archibald) Skaloud & Peksa	Cladonia callosa Delise ex Harm.	Netherlands, Ahti & Aptroot 72055 (H)	NA	NA	NA	NA	-	-
CL331	-	MW043649	-	Asterochloris italiana (Archibald) Skaloud & Peksa	Cladonia merochlorophaea Asahina	Netherlands, Gelderland, Garderen, Ahti & Aptroot 72018 (H)	NA	NA	NA	NA	-	-
CL333	-	MW043650	-	Asterochloris glomerata (Warén) Skaloud & Peksa	Cladonia mitis Sandst.	Netherlands, Gelderland, Aptroot 70573 (H)	NA	NA	NA	NA	-	-
CL334	-	MW043651	-	Asterochloris lobophora Skaloud & Peksa	Cladonia rei Schaer.	Finland, Uusima, Ahti 71099a (H)	NA	NA	NA	NA	-	-
CL335	-	MW043652	-	Asterochloris irregularis (Hildreth & Ahmadjian) Skaloud & Peksa	Cladonia albonigra Brodo & Ahti	Russia, Primorye Territory, Shkotovsky District, Ahti 72042 (H)	NA	NA	NA	NA	-	-
CL336	-	MW043653	-	Asterochloris glomerata (Warén) Skaloud & Peksa	Cladonia subulata (L.) Weber	Finland, Ahti 71379 (H)	NA	NA	NA	NA	-	-
CL340	-	MW043703	-	Asterochloris italiana (Archibald) Skaloud & Peksa	Cladonia portentosa (Dufour) Coem.	USA, Alaska, Talbot WOS025-24 (H)	NA	NA	NA	NA	-	-
CL347	-	MW043655	-	Clade StA1	Cladonia isabellina Vain.	Costa Rica, Clerc & Rojas PC2013/170	NA	NA	NA	NA	-	-
CL35	-	MW043656	-	Asterochloris italiana (Archibald) Skaloud & Peksa	Cladonia subsubulata Nyl.	New Zealand, South Island, Southland, Wilderness Scientific Reserve, Stenroos 5771 (H)	NA	NA	NA	NA	-	-
CL351	-	MW043657	-	Clade 9	Cladonia dactylota Tuck.	Costa Rica, Clerc & Rojas PC2013/171 (H)	NA	NA	NA	NA	-	-
CL352	-	MW043658	-	Clade 9	Cladonia subdelicatula Vain.	Costa Rica, Clerc & Rojas PC2013/081	NA	NA	NA	NA	-	-
CL354	-	MW043660	-	Clade S1	Cladonia cartilaginea Müll.Arg.	Costa Rica, Clerc & Rojas PC2013/117 (H)	NA	NA	NA	NA	-	-
CL39	-	MW043661	-	Asterochloris italiana (Archibald) Skaloud & Peksa	Cladonia capitellata s. lat. (Hook.f. & Taylor) C.Bab.	New Zealand, South Island, Southland, Kepler Track, Stenroos 5795 (H)	NA	NA	NA	NA	-	-
CL41	-	MW043662	-	Asterochloris italiana (Archibald) Skaloud & Peksa	Cladonia imbricata S.Hammer	New Zealand, South Island, Southland, Kepler Track, Stenroos 5797 (H)	NA	NA	NA	NA	-	-
CL414	-	MW043663	-	Asterochloris irregularis (Hildreth & Ahmadjian) Skaloud & Peksa	Cladonia ecmocyna subsp. occidentalis Brodo & Ahti	Canada, British Columbia, Batten (H)	NA	NA	NA	NA	-	-
CL417	-	MW043664	-	Asterochloris glomerata (Warén) Skaloud & Peksa	Cladonia oricola Ahti & S. Stenroos	Canda, Nova Scotia, Ahti 71318 (H)	NA	NA	NA	NA	-	-
CL418	-	MW043665	-	Clade S1	Cladonia andesita Vain.	Costa Rica, Clerc & Rojas PC2013/121 (H)	NA	NA	NA	NA	-	-
CL44	-	MW043666	-	Asterochloris italiana (Archibald) Skaloud & Peksa	Cladonia darwinii S.Hammer	New Zealand, South Island, Southland, Fiordland National Park, Stenroos 5811 (H)	NA	NA	NA	NA	-	-
CL45	-	MW043667	-	Asterochloris italiana (Archibald) Skaloud & Peksa	Cladonia confusa R.Sant.	New Zealand, South Island, Southland, Wilderness Scientific Reserve, Stenroos 5781 (H)	NA	NA	NA	NA	-	-
CL49	-	MW043668	-	Asterochloris italiana (Archibald) Skaloud & Peksa	Cladonia confusa R.Sant.	New Zealand, South Island, West Coast, Lewis Pass, Stenroos 5957 (H)	NA	NA	NA	NA	-	-
CL52	-	MW043669	-	Asterochloris italiana (Archibald) Skaloud & Peksa	Cladonia tenerrima (Ahti) S.Hammer	New Zealand, South Island, West Coast, Lewis Pass, Stenroos 5962 (H)	NA	NA	NA	NA	-	-
CL53	-	MW043670	-	Asterochloris italiana (Archibald) Skaloud & Peksa	Cladonia capitellata (Hook.f. & Taylor) C.Bab.	New Zealand, South Island, West Coast, Lewis Pass, Stenroos 5963 (H)	NA	NA	NA	NA	-	-
CL54	-	MW043671	-	Asterochloris italiana (Archibald) Skaloud & Peksa	Cladonia weymouthii F.Wilson ex A.W.Archer	New Zealand, South Island, West Coast, Lewis Pass, Stenroos 5964 (H)	NA	NA	NA	NA	-	-
CL58	-	MW043672	-	Asterochloris italiana (Archibald) Skaloud & Peksa	Cladonia rigida (Hook.f. & Taylor) Hampe	New Zealand, South Island, West Coast, Lewis Pass, Stenroos 5971 (H)	NA	NA	NA	NA	-	-
CL59	-	MW043673	-	Asterochloris italiana (Archibald) Skaloud & Peksa	Cladonia subsubulata Nyl.	New Zealand, South Island, West Coast, Lewis Pass, Stenroos 5972 (H)	NA	NA	NA	NA	-	-
CL62	-	MW043674	-	Asterochloris italiana (Archibald) Skaloud & Peksa	Cladonia subsubulata Nyl.	New Zealand, South Island, West Coast, Lewis Pass, Stenroos 5974a (H)	NA	NA	NA	NA	-	-
CL65	-	MW043675	-	Asterochloris italiana (Archibald) Skaloud & Peksa	Cladonia subsubulata Nyl.	New Zealand, South Island, West Coast, Lewis Pass, Stenroos 5977 (H)	NA	NA	NA	NA	-	-
CL66	-	MW043676	-	Asterochloris italiana (Archibald) Skaloud & Peksa	Cladonia capitellata (Hook.f. & Taylor) C.Bab.	New Zealand, South Island, West Coast, Lewis Pass, Stenroos 5979 (H)	NA	NA	NA	NA	-	-
CL71	-	MW043677	-	Asterochloris italiana (Archibald) Skaloud & Peksa	Cladonia krempelhuberi (Vain.) Zahlbr.	New Zealand, South Island, Tasman, Kahurangi National Park, Stenroos 6012 (H)	NA	NA	NA	NA	-	-
CL72	-	MW043678	-	Asterochloris italiana (Archibald) Skaloud & Peksa	Cladonia subsubulata Nyl.	New Zealand, South Island, Tasman, Kahurangi National Park, Stenroos 6020 (H)	NA	NA	NA	NA	-	-
CL73	-	MW043679	-	Asterochloris italiana (Archibald) Skaloud & Peksa	Cladonia capitellata (Hook.f. & Taylor) C.Bab.	New Zealand, South Island, Tasman, Kahurangi National Park, Stenroos 6023 (H)	NA	NA	NA	NA	-	-
CL74	-	MW043680	-	Asterochloris italiana (Archibald) Skaloud & Peksa	Cladonia subsubulata Nyl.	New Zealand, South Island, Tasman, Kahurangi National Park, Stenroos 6038 (H)	NA	NA	NA	NA	-	-
CL75	-	MW043681	-	Asterochloris italiana (Archibald) Skaloud & Peksa	Cladonia rigida (Hook.f. & Taylor) Hampe	New Zealand, Stenroos 6043 (H)	NA	NA	NA	NA	-	-
CL76	-	MW043682	-	Asterochloris italiana (Archibald) Skaloud & Peksa	Cladonia subsubulata Nyl.	New Zealand, South Island, Tasman, Kahurangi National Park, Stenroos 6052 (H)	NA	NA	NA	NA	-	-
CL798	-	MW043684	-	Asterochloris italiana (Archibald) Skaloud & Peksa	Cladonia foliacea (Huds.) Willd.	Azores Islands, Pico island, Candelaria, Pino-Bodas (H)	NA	NA	NA	NA	-	-
CL809	-	MW043688	-	MN082	Cladonia subradiata (Vain.) Sandst.	Portugal, Azores, Flores island, Laja Grande, Pino-Bodas (H)	NA	NA	NA	NA	-	-
CL812	-	MW043690	-	OTU54 by Pino-Bodas and Stenroos 2020	Cladonia nana Vain.	Portugal, Azores, Faial, Ribeirinha, Pino-Bodas (H)	NA	NA	NA	NA	-	-
CL813	-	MW043691	-	MN082	Cladonia nana Vain.	Portugal, Azores, Pico, Candelária, road to Pocinho, Pino-Bodas (H)	NA	NA	NA	NA	-	-
CL814	-	MW043692	-	Clade 9	Cladonia didyma (Fée) Vain.	Portugal, Azores, Flores island, Caldera comprimida lake, Pino-Bodas (H)	NA	NA	NA	NA	-	-
CL815	-	MW043693	-	Asterochloris mediterranea E.Barreno, S.Chiva, P.Moya & P.Škaloud	Cladonia didyma (Fée) Vain.	Portugal, Azores, Pico, Pino-Bodas (H)	NA	NA	NA	NA	-	-
CL816	-	MW043694	-	MN082	Cladonia nana Vain.	Portugal, Azores, Faial Island, Ribeirinha, Pino-Bodas (H)	NA	NA	NA	NA	-	-
CL85	-	MW043696	-	Asterochloris glomerata (Warén) Skaloud & Peksa	Cladonia floerkeana (Fr.) Flörke	USA, New York, Stenroos 5741 (H)	NA	NA	NA	NA	-	-
CL86	-	MW043697	-	Clade 8	Cladonia apodocarpa Robbins	USA, New York, Stenroos 5757 (H)	NA	NA	NA	NA	-	-
CL87	-	MW043698	-	Clade 9	Cladonia grayi G.Merr.	USA, New York, Stenroos 5752 (H)	NA	NA	NA	NA	-	-
CL89	-	MW043699	-	Asterochloris italiana (Archibald) Skaloud & Peksa	Cladonia lepidophora Ahti & Kashiw.	Chile, Magallanes y la Antártica Chilena Region, Torres del Paine National Park in Ultima Esperanza, Stenroos 5762 (H)	NA	NA	NA	NA	-	-
CL91	-	MW043700	-	Clade 9	Cladonia strepsilis (Ach.) Grognot	Scotland, Toss & Cromarty, Road A896 between Kishorn and Torridon, Stenroos 6093 (H)	NA	NA	NA	NA	-	-
CL92	-	MW043704	-	Asterochloris italiana (Archibald) Skaloud & Peksa	Cladonia portentosa (Dufour) Coem.	Scotland, Inverness-Shire, road A9 from Perth to Inverness, Stenroos 6074 (H)	NA	NA	NA	NA	-	-
CL93	-	MW043705	-	Asterochloris italiana (Archibald) Skaloud & Peksa	Cladonia ciliata var. ciliata Stirt.	Scotland, Inverness-Shire, road A9 from Perth to Inverness, Stenroos 6075 (H)	NA	NA	NA	NA	-	-
CL95	-	MW043706	-	Asterochloris italiana (Archibald) Skaloud & Peksa	Cladonia polydactyla (Flörke) Spreng.	Scotland, Invernes-Shire, road A87, between Loch Ness and Loch Cluanie, Stenroos 6083 (H)	NA	NA	NA	NA	-	-
CL96	-	MW043707	-	Asterochloris italiana (Archibald) Skaloud & Peksa	Cladonia bellidiflora (Ach.) Schaer.	Scotland, Invernes-Shire, Road A87 between Loch Cluanie and Shiel Bridge, Stenroos 6089 (H)	NA	NA	NA	NA	-	-
CL97	-	MW043702	-	Asterochloris italiana (Archibald) Skaloud & Peksa	Cladonia portentosa (Dufour) Coem.	Scotland, Stenroos 6094 (H)	NA	NA	NA	NA	-	-
SP1	-	MW043708	-	Asterochloris mediterranea E.Barreno, S.Chiva, P.Moya & P.Škaloud	Cladonia corsicana (Rondon & Vězda) Pino-Bodas, Burgaz & M.P.Martín	Spain, Sevilla, Burgaz (MACB)	NA	NA	NA	NA	-	-
SP2	-	MW043709	-	Asterochloris mediterranea E.Barreno, S.Chiva, P.Moya & P.Škaloud	Cladonia corsicana (Rondon & Vězda) Pino-Bodas, Burgaz & M.P.Martín	Spain, Sevilla, Burgaz (MACB 101074)	NA	NA	NA	NA	-	-
SP5	-	MW043711	-	Asterochloris mediterranea E.Barreno, S.Chiva, P.Moya & P.Škaloud	Cladonia corsicana (Rondon & Vězda) Pino-Bodas, Burgaz & M.P.Martín	Spain, Cádiz, Burgaz (MACB 100765)	NA	NA	NA	NA	-	-
-	-	DQ482672	-	RY1242	Cladonia subtenuis (Abbayes) A.Evans	USA: Virginia, Amherst County, Naola	NA	NA	NA	NA	-	-
-	-	DQ482673	-	RY1240	Cladonia subtenuis (Abbayes) A.Evans	USA: Virginia, Amherst County, Naola	NA	NA	NA	NA	-	-
